# Supplementary material for: ﻿Description of two new genera and seven new species of Plexippina Simon, 1901 (Araneae, Salticidae, Plexippini) from Southwest China, with a review of Yaginumaella Prószyński, 1979
Source: Zookeys. 2025 Oct 30;1257:215–47. doi: 10.3897/zookeys.1257.160127 (PMC12592996; doi:10.3897/zookeys.1257.160127)
Supplement: XML Treatment for Chuanattus deelemanae [file zookeys.1257.160127-treatment2.xml]

<!DOCTYPE tp:taxon-treatment
  PUBLIC "-//TaxonX//DTD Taxonomic Treatment Publishing DTD v0 20100105//EN" "tax-treatment-NSO.dtd">
<tp:taxon-treatment xmlns:tp="http://www.plazi.org/taxpub"><tp:treatment-meta><kwd-group><label>Taxon classification</label><kwd>
                  <named-content content-type="kingdom">Animalia</named-content>
                </kwd><kwd>
                  <named-content content-type="order">Araneae</named-content>
                </kwd><kwd>
                  <named-content content-type="family">Salticidae</named-content>
                </kwd></kwd-group><mixed-citation publication-type="journal"><person-group><name><surname>Wang</surname><given-names>Cheng</given-names></name><name><surname>Wang</surname><given-names>Ying</given-names></name><name><surname>Mi</surname><given-names>Xiaoqi</given-names></name><name><surname>Li</surname><given-names>Shuqiang</given-names></name></person-group><article-title>﻿Description of two new genera and seven new species of <tp:taxon-name><tp:taxon-name-part taxon-name-part-type="subtribe">Plexippina</tp:taxon-name-part></tp:taxon-name> Simon, 1901 (<tp:taxon-name><tp:taxon-name-part taxon-name-part-type="order">Araneae</tp:taxon-name-part></tp:taxon-name>, <tp:taxon-name><tp:taxon-name-part taxon-name-part-type="family">Salticidae</tp:taxon-name-part></tp:taxon-name>, <tp:taxon-name><tp:taxon-name-part taxon-name-part-type="tribe">Plexippini</tp:taxon-name-part></tp:taxon-name>) from Southwest China, with a review of <italic><tp:taxon-name><tp:taxon-name-part taxon-name-part-type="genus" reg="Yaginumaella">Yaginumaella</tp:taxon-name-part></tp:taxon-name></italic> Prószyński, 1979</article-title><source>Zookeys</source><day>30</day><month>10</month><year>2025</year><volume>1257</volume><fpage>215</fpage><lpage>247</lpage><pub-id pub-id-type="doi">10.3897/zookeys.1257.160127</pub-id></mixed-citation></tp:treatment-meta><tp:nomenclature><label>﻿</label><tp:taxon-name><object-id xmlns:xlink="http://www.w3.org/1999/xlink" content-type="arpha" xlink:type="simple">1BD7F6BA-858E-565C-9D9D-5C3F4AB3D341</object-id>
                <tp:taxon-name-part taxon-name-part-type="genus" reg="Chuanattus">Chuanattus</tp:taxon-name-part>
                <tp:taxon-name-part taxon-name-part-type="species" reg="deelemanae">deelemanae</tp:taxon-name-part>
                <object-id xmlns:xlink="http://www.w3.org/1999/xlink" content-type="zoobank" xlink:type="simple">https://zoobank.org/834ECA29-4663-4DCE-84DE-3214BF2AB35F</object-id>
              </tp:taxon-name><tp:taxon-authority>C. Wang, Mi &amp; Li</tp:taxon-authority><tp:taxon-status xmlns:xlink="http://www.w3.org/1999/xlink" xlink:type="simple">sp. nov.</tp:taxon-status><xref ref-type="fig" rid="F3">Figs 3</xref><xref ref-type="fig" rid="F4">, 4</xref></tp:nomenclature><tp:treatment-sec sec-type="type material" id="SECID0EKCBI"><title>Type material.</title><p><bold><italic>Holotype</italic></bold> • ♂ (<named-content xmlns:xlink="http://www.w3.org/1999/xlink" content-type="dwc:institutional_code" xlink:title="Institute of Zoology, Chinese Academy of Sciences in Beijing" xlink:href="http://grbio.org/institution/institute-zoology-chinese-academy-sciences" xlink:type="simple">IZCAS</named-content>-Ar45820), China: Sichuan: Jiangyou County, Yongsheng Township, Xinbei Village (<named-content xmlns:xlink="http://www.w3.org/1999/xlink" content-type="dwc:verbatimCoordinates" xlink:type="simple"><named-content content-type="geo-json" specific-use="{&#34;type&#34;:&#34;Point&#34;,&#34;coordinates&#34;:[104.812000,31.937500]}" id="NCID0E3CBI" xlink:type="simple">31°56.25'N, 104°48.72'</named-content></named-content>E, ca 680 m), 16.vi.2024, X.Q. Zhang, Y. Wang and Q.Z. Meng leg. <bold><italic>Paratypes</italic></bold> • 7♂15♀ (<named-content xmlns:xlink="http://www.w3.org/1999/xlink" content-type="dwc:institutional_code" xlink:title="Institute of Zoology, Chinese Academy of Sciences in Beijing" xlink:href="http://grbio.org/institution/institute-zoology-chinese-academy-sciences" xlink:type="simple">IZCAS</named-content>-Ar45821–45842), same data as for holotype; • 6♂2♀ (<named-content xmlns:xlink="http://www.w3.org/1999/xlink" content-type="dwc:institutional_code" xlink:title="Institute of Zoology, Chinese Academy of Sciences in Beijing" xlink:href="http://grbio.org/institution/institute-zoology-chinese-academy-sciences" xlink:type="simple">IZCAS</named-content>-Ar45843–45850), Jiangyou County, Erlangmiao Township, Beishang Village (<named-content xmlns:xlink="http://www.w3.org/1999/xlink" content-type="dwc:verbatimCoordinates" xlink:type="simple"><named-content content-type="geo-json" specific-use="{&#34;type&#34;:&#34;Point&#34;,&#34;coordinates&#34;:[105.096667,32.029500]}" id="NCID0EPDBI" xlink:type="simple">32°1.77'N, 105°5.80'E</named-content></named-content>, ca 640 m), 13.v.2024, same collectors as for holotype; • 17♂14♀ (<named-content xmlns:xlink="http://www.w3.org/1999/xlink" content-type="dwc:institutional_code" xlink:title="Institute of Zoology, Chinese Academy of Sciences in Beijing" xlink:href="http://grbio.org/institution/institute-zoology-chinese-academy-sciences" xlink:type="simple">IZCAS</named-content>-Ar45851–45881), Zitong County, Hekou Township, junction of Hejiawan, Daozuomiao, and Dasheng Villages (<named-content xmlns:xlink="http://www.w3.org/1999/xlink" content-type="dwc:verbatimCoordinates" xlink:type="simple"><named-content content-type="geo-json" specific-use="{&#34;type&#34;:&#34;Point&#34;,&#34;coordinates&#34;:[105.156167,31.910833]}" id="NCID0E2DBI" xlink:type="simple">31°54.65'N, 105°9.37'E</named-content></named-content>, ca 750 m) 13.vi.2024, same collectors as for holotype; • 1♂1♀ (<named-content xmlns:xlink="http://www.w3.org/1999/xlink" content-type="dwc:institutional_code" xlink:title="Institute of Zoology, Chinese Academy of Sciences in Beijing" xlink:href="http://grbio.org/institution/institute-zoology-chinese-academy-sciences" xlink:type="simple">IZCAS</named-content>-Ar45882–45883), Tongjiang County, Xinglong Township, Sanjiao Village (<named-content xmlns:xlink="http://www.w3.org/1999/xlink" content-type="dwc:verbatimCoordinates" xlink:type="simple"><named-content content-type="geo-json" specific-use="{&#34;type&#34;:&#34;Point&#34;,&#34;coordinates&#34;:[107.224000,32.075333]}" id="NCID0EHEBI" xlink:type="simple">32°4.52'N, 107°13.44'E</named-content></named-content>, ca 910 m), 16.vi.2024, same collectors as for holotype.</p></tp:treatment-sec><tp:treatment-sec sec-type="diagnosis" id="SECID0EMEBI"><title>Diagnosis.</title><p>The male of <italic><tp:taxon-name><tp:taxon-name-part taxon-name-part-type="genus" reg="Chuanattus">Chuanattus</tp:taxon-name-part> <tp:taxon-name-part taxon-name-part-type="species" reg="deelemanae">deelemanae</tp:taxon-name-part></tp:taxon-name></italic> sp. nov. resembles that of <italic><tp:taxon-name><tp:taxon-name-part taxon-name-part-type="genus" reg="Yaginumaella">Yaginumaella</tp:taxon-name-part> <tp:taxon-name-part taxon-name-part-type="species" reg="striatipes">striatipes</tp:taxon-name-part></tp:taxon-name></italic> (Grube, 1861) in having a similar palp, especially the origination and shape of the embolus, but can be easily distinguished by the lack of the posterior lobe, and by the flat tegulum (Fig. <xref ref-type="fig" rid="F3">3B, C</xref>) vs the presence of a posterior lobe and the tegulum is swollen medio-posteriorly in <italic><tp:taxon-name><tp:taxon-name-part taxon-name-part-type="genus" reg="Yaginumaella">Y.</tp:taxon-name-part> <tp:taxon-name-part taxon-name-part-type="species" reg="striatipes">striatipes</tp:taxon-name-part></tp:taxon-name></italic> (<xref ref-type="bibr" rid="B19">Prószyński 1971</xref>: figs 28, 29). The female of this new species resembles that of <italic><tp:taxon-name><tp:taxon-name-part taxon-name-part-type="genus" reg="Yaginumaella">Y.</tp:taxon-name-part> <tp:taxon-name-part taxon-name-part-type="species" reg="pentamaculata">pentamaculata</tp:taxon-name-part></tp:taxon-name></italic> (Hu, 2001), comb. nov. in having a similar atrium, centrally located epigynal hoods close to each other, but can be easily distinguished by the maximum distance between epigynal hoods, which is &gt; 3/4 the epigynal width (Fig. <xref ref-type="fig" rid="F4">4A, B</xref>) vs just ~1/5 in <italic><tp:taxon-name><tp:taxon-name-part taxon-name-part-type="genus" reg="Yaginumaella">Y.</tp:taxon-name-part> <tp:taxon-name-part taxon-name-part-type="species" reg="pentamaculata">pentamaculata</tp:taxon-name-part></tp:taxon-name></italic> (<xref ref-type="bibr" rid="B7">Hu 2001</xref>: fig. 8-250-2).</p></tp:treatment-sec><tp:treatment-sec sec-type="description" id="SECID0EZGBI"><title>Description.</title><p><bold>Male</bold> (Figs <xref ref-type="fig" rid="F3">3A–C</xref>, <xref ref-type="fig" rid="F4">4F, G, I, J</xref>). Total length 5.03. Cephalothorax 2.53 long, 1.88 wide. Abdomen 2.62 long, 1.70 wide. Eye sizes and inter distances: <abbrev xmlns:xlink="http://www.w3.org/1999/xlink" xlink:title="anterior median eye" id="ABBRID0EJHBI" xlink:type="simple">AME</abbrev> 0.56, <abbrev xmlns:xlink="http://www.w3.org/1999/xlink" xlink:title="anterior lateral eye" id="ABBRID0ENHBI" xlink:type="simple">ALE</abbrev> 0.31, <abbrev xmlns:xlink="http://www.w3.org/1999/xlink" xlink:title="posterior lateral eye" id="ABBRID0ERHBI" xlink:type="simple">PLE</abbrev> 0.28, <abbrev xmlns:xlink="http://www.w3.org/1999/xlink" xlink:title="anterior eye row width" id="ABBRID0EVHBI" xlink:type="simple">AERW</abbrev> 1.70, <abbrev xmlns:xlink="http://www.w3.org/1999/xlink" xlink:title="posterior eye row width" id="ABBRID0EZHBI" xlink:type="simple">PERW</abbrev> 1.67, <abbrev xmlns:xlink="http://www.w3.org/1999/xlink" xlink:title="eye field length" id="ABBRID0E4HBI" xlink:type="simple">EFL</abbrev> 1.05. Legs: I 5.13 (1.45, 0.90, 1.30, 0.90, 0.58), II 4.41 (1.38, 0.80, 1.00, 0.73, 0.50), III 4.91 (1.53, 0.75, 1.08, 1.00, 0.55), IV 5.14 (1.55, 0.73, 1.13, 1.18, 0.55). Carapace dark red to dark, covered with dense dark and golden setae of various lengths; fovea dark, linear. Chelicerae dark red, with typical dentition (two promarginal and one retromarginal teeth). Endites broadened distally, with pale inner-distal portions. Labium dark. Sternum dark, spotted, with truncated anterior edge. Legs spiny, covered with dense setae ventrally on patellae and tibiae I. Dorsum of abdomen mainly dark brown, with central, big scutum and irregular, longitudinal, medio-posterior pale patch; venter mainly dark, with pair of central, dotted lines.</p><p>Palp (Fig. <xref ref-type="fig" rid="F3">3A–C</xref>): tibia almost as long as wide in retrolateral view, with strongly sclerotized, straight retrolateral apophysis slightly shorter than tibial length, and tapered to rather blunt tip; cymbium ~ 1.5× longer than wide, with truncated anterior edge; tegulum flat, almost round; embolus originates from ca 9 o′clock position, curved clockwise 1/4 circle and with blunt tip.</p><p><bold>Female</bold> (Fig. <xref ref-type="fig" rid="F4">4A–E, H</xref>). Total length 6.20. Cephalothorax 2.71 long, 2.16 wide. Abdomen 3.53 long, 2.67 wide. Eye sizes and inter distances: <abbrev xmlns:xlink="http://www.w3.org/1999/xlink" xlink:title="anterior median eye" id="ABBRID0EPIBI" xlink:type="simple">AME</abbrev> 0.59, <abbrev xmlns:xlink="http://www.w3.org/1999/xlink" xlink:title="anterior lateral eye" id="ABBRID0ETIBI" xlink:type="simple">ALE</abbrev> 0.33, <abbrev xmlns:xlink="http://www.w3.org/1999/xlink" xlink:title="posterior lateral eye" id="ABBRID0EXIBI" xlink:type="simple">PLE</abbrev> 0.31, <abbrev xmlns:xlink="http://www.w3.org/1999/xlink" xlink:title="anterior eye row width" id="ABBRID0E2IBI" xlink:type="simple">AERW</abbrev> 1.84, <abbrev xmlns:xlink="http://www.w3.org/1999/xlink" xlink:title="posterior eye row width" id="ABBRID0E6IBI" xlink:type="simple">PERW</abbrev> 1.84, <abbrev xmlns:xlink="http://www.w3.org/1999/xlink" xlink:title="eye field length" id="ABBRID0EDJBI" xlink:type="simple">EFL</abbrev> 1.18. Legs: I 4.88 (1.50, 0.95, 1.13, 0.75, 0.55), II 4.58 (1.40, 0.90, 1.03, 0.70, 0.55), III 5.46 (1.75, 0.95, 1.08, 1.05, 0.63), IV 5.79 (1.78, 0.88, 1.25, 1.25, 0.63). Habitus (Fig. <xref ref-type="fig" rid="F4">4H</xref>) similar to that of male except paler, carapace covered with dense pale setae and abdomen lacking dorsal scutum.</p><p>Epigyne (Fig. <xref ref-type="fig" rid="F4">4A–E</xref>): slightly wider than long, with pair of central epigynal hoods close to or touching each other; atrium anteriorly located, double oval; copulatory openings beneath lateral sides of atrium, with complicated coils; spermathecae elongated, anterior-oblique extending; fertilization ducts appear from anterior edges of spermathecae.</p></tp:treatment-sec><tp:treatment-sec sec-type="distribution" id="SECID0ERJBI"><title>Distribution.</title><p>Known only from the type locality in Sichuan, China (Fig. <xref ref-type="fig" rid="F2">2</xref>).</p><fig id="F2" position="float" orientation="portrait"><object-id xmlns:xlink="http://www.w3.org/1999/xlink" content-type="doi" xlink:type="simple">10.3897/zookeys.1257.160127.figure2</object-id><object-id xmlns:xlink="http://www.w3.org/1999/xlink" content-type="arpha" xlink:type="simple">D053B206-E158-5BFA-B1AD-54A5BA6A42ED</object-id><label>Figure 2.</label><caption><p>Geographical records of the new species.</p></caption><graphic xmlns:xlink="http://www.w3.org/1999/xlink" xlink:href="zookeys-1257-215_article-160127__-g002.jpg" position="float" orientation="portrait" xlink:type="simple" id="oo_1454174.jpg"><uri content-type="original_file" xlink:type="simple">https://binary.pensoft.net/fig/1454174</uri></graphic></fig><fig id="F3" position="float" orientation="portrait"><object-id xmlns:xlink="http://www.w3.org/1999/xlink" content-type="doi" xlink:type="simple">10.3897/zookeys.1257.160127.figure3</object-id><object-id xmlns:xlink="http://www.w3.org/1999/xlink" content-type="arpha" xlink:type="simple">5DE53399-C9BB-5D6D-8077-DD4A5A686CF1</object-id><label>Figure 3.</label><caption><p>Male palp of <italic><tp:taxon-name><tp:taxon-name-part taxon-name-part-type="genus" reg="Chuanattus">Chuanattus</tp:taxon-name-part> <tp:taxon-name-part taxon-name-part-type="species" reg="deelemanae">deelemanae</tp:taxon-name-part></tp:taxon-name></italic> gen. et sp. nov., holotype (<named-content xmlns:xlink="http://www.w3.org/1999/xlink" content-type="dwc:institutional_code" xlink:title="Institute of Zoology, Chinese Academy of Sciences in Beijing" xlink:href="http://grbio.org/institution/institute-zoology-chinese-academy-sciences" xlink:type="simple">IZCAS</named-content>-Ar45820). A. Palp, prolateral; B. Ditto, ventral; C. Ditto, retrolateral. Abbreviations: E = embolus, <abbrev xmlns:xlink="http://www.w3.org/1999/xlink" xlink:title="retrolateral tibial apophysis" id="ABBRID0E5KBI" xlink:type="simple">RTA</abbrev> = retrolateral tibial apophysis, <abbrev xmlns:xlink="http://www.w3.org/1999/xlink" xlink:title="sperm duct" id="ABBRID0ECLBI" xlink:type="simple">SD</abbrev> = sperm duct. Scale bars: 0.1 mm.</p></caption><graphic xmlns:xlink="http://www.w3.org/1999/xlink" xlink:href="zookeys-1257-215_article-160127__-g003.jpg" position="float" orientation="portrait" xlink:type="simple" id="oo_1454175.jpg"><uri content-type="original_file" xlink:type="simple">https://binary.pensoft.net/fig/1454175</uri></graphic></fig><fig id="F4" position="float" orientation="portrait"><object-id xmlns:xlink="http://www.w3.org/1999/xlink" content-type="doi" xlink:type="simple">10.3897/zookeys.1257.160127.figure4</object-id><object-id xmlns:xlink="http://www.w3.org/1999/xlink" content-type="arpha" xlink:type="simple">5E10941D-B8CA-5D0C-BF61-607ECA891FC6</object-id><label>Figure 4.</label><caption><p><italic><tp:taxon-name><tp:taxon-name-part taxon-name-part-type="genus" reg="Chuanattus">Chuanattus</tp:taxon-name-part> <tp:taxon-name-part taxon-name-part-type="species" reg="deelemanae">deelemanae</tp:taxon-name-part></tp:taxon-name></italic> gen. et sp. nov., male holotype (<named-content xmlns:xlink="http://www.w3.org/1999/xlink" content-type="dwc:institutional_code" xlink:title="Institute of Zoology, Chinese Academy of Sciences in Beijing" xlink:href="http://grbio.org/institution/institute-zoology-chinese-academy-sciences" xlink:type="simple">IZCAS</named-content>-Ar45820) (F, G, I, J), female paratype (<named-content xmlns:xlink="http://www.w3.org/1999/xlink" content-type="dwc:institutional_code" xlink:title="Institute of Zoology, Chinese Academy of Sciences in Beijing" xlink:href="http://grbio.org/institution/institute-zoology-chinese-academy-sciences" xlink:type="simple">IZCAS</named-content>-Ar45828) (A, C, H), and female paratype (<named-content xmlns:xlink="http://www.w3.org/1999/xlink" content-type="dwc:institutional_code" xlink:title="Institute of Zoology, Chinese Academy of Sciences in Beijing" xlink:href="http://grbio.org/institution/institute-zoology-chinese-academy-sciences" xlink:type="simple">IZCAS</named-content>-Ar45829) (B, D, E). A, B. Epigyne, ventral; C. Vulva, dorsal; D. Copulatory duct, ventral; E. Copulatory duct, spermatheca and fertilization duct, dorsal; F, H. Habitus, dorsal; G. Ditto, ventral; I. Carapace, frontal; J. Chelicera, posterior. Abbreviations: <abbrev xmlns:xlink="http://www.w3.org/1999/xlink" xlink:title="atrium" id="ABBRID0EKMBI" xlink:type="simple">At</abbrev> = atrium, <abbrev xmlns:xlink="http://www.w3.org/1999/xlink" xlink:title="copulatory duct" id="ABBRID0EOMBI" xlink:type="simple">CD</abbrev> = copulatory duct, <abbrev xmlns:xlink="http://www.w3.org/1999/xlink" xlink:title="fertilization duct" id="ABBRID0ESMBI" xlink:type="simple">FD</abbrev> = fertilization duct, H = epigynal hood, S = spermatheca. Scale bars: 0.1 mm (A–E, J); 0.5 mm (F–I).</p></caption><graphic xmlns:xlink="http://www.w3.org/1999/xlink" xlink:href="zookeys-1257-215_article-160127__-g004.jpg" position="float" orientation="portrait" xlink:type="simple" id="oo_1454176.jpg"><uri content-type="original_file" xlink:type="simple">https://binary.pensoft.net/fig/1454176</uri></graphic></fig></tp:treatment-sec><tp:treatment-sec sec-type="etymology" id="SECID0E2MBI"><title>Etymology.</title><p>The specific name is a patronym in honor of the late Dr Christa L. Deeleman-Reinhold, who contributed to the taxonomic study of spiders in Southeast Asia; noun (name) in genitive case.</p></tp:treatment-sec><ref-list><ref id="B19"><mixed-citation xmlns:xlink="http://www.w3.org/1999/xlink" xlink:type="simple"><person-group><name name-style="western"><surname>Prószyński</surname><given-names>J</given-names></name></person-group> (<year>1971</year>) <article-title>Redescriptions of the A. E. Grube′s East Siberian species of <tp:taxon-name><tp:taxon-name-part taxon-name-part-type="family">Salticidae</tp:taxon-name-part></tp:taxon-name> (<tp:taxon-name><tp:taxon-name-part taxon-name-part-type="order">Aranei</tp:taxon-name-part></tp:taxon-name>) in the collection of the Wroclaw Zoological Museum.</article-title><source>Annales Zoologici, Warszawa</source><volume>28</volume>(<issue>11</issue>): <fpage>205</fpage>–<lpage>226</lpage>.</mixed-citation></ref><ref id="B7"><mixed-citation xmlns:xlink="http://www.w3.org/1999/xlink" xlink:type="simple"><person-group><name name-style="western"><surname>Hu</surname><given-names>JL</given-names></name></person-group> (<year>2001</year>) <source>Spiders in Qinghai-Tibet Plateau of China.</source><publisher-name>Henan Science and Technology Publishing House</publisher-name>, <publisher-loc>Zhengzhou</publisher-loc>, <size units="page">658 pp</size>.</mixed-citation></ref></ref-list></tp:taxon-treatment>
