# Supplementary material for: ﻿Description of two new genera and seven new species of Plexippina Simon, 1901 (Araneae, Salticidae, Plexippini) from Southwest China, with a review of Yaginumaella Prószyński, 1979
Source: Zookeys. 2025 Oct 30;1257:215–47. doi: 10.3897/zookeys.1257.160127 (PMC12592996; doi:10.3897/zookeys.1257.160127)
Supplement: XML Treatment for Dianattus [file zookeys.1257.160127-treatment3.xml]

<!DOCTYPE tp:taxon-treatment
  PUBLIC "-//TaxonX//DTD Taxonomic Treatment Publishing DTD v0 20100105//EN" "tax-treatment-NSO.dtd">
<tp:taxon-treatment xmlns:tp="http://www.plazi.org/taxpub"><tp:treatment-meta><kwd-group><label>Taxon classification</label><kwd>
                  <named-content content-type="kingdom">Animalia</named-content>
                </kwd><kwd>
                  <named-content content-type="order">Araneae</named-content>
                </kwd><kwd>
                  <named-content content-type="family">Salticidae</named-content>
                </kwd></kwd-group><mixed-citation publication-type="journal"><person-group><name><surname>Wang</surname><given-names>Cheng</given-names></name><name><surname>Wang</surname><given-names>Ying</given-names></name><name><surname>Mi</surname><given-names>Xiaoqi</given-names></name><name><surname>Li</surname><given-names>Shuqiang</given-names></name></person-group><article-title>﻿Description of two new genera and seven new species of <tp:taxon-name><tp:taxon-name-part taxon-name-part-type="subtribe">Plexippina</tp:taxon-name-part></tp:taxon-name> Simon, 1901 (<tp:taxon-name><tp:taxon-name-part taxon-name-part-type="order">Araneae</tp:taxon-name-part></tp:taxon-name>, <tp:taxon-name><tp:taxon-name-part taxon-name-part-type="family">Salticidae</tp:taxon-name-part></tp:taxon-name>, <tp:taxon-name><tp:taxon-name-part taxon-name-part-type="tribe">Plexippini</tp:taxon-name-part></tp:taxon-name>) from Southwest China, with a review of <italic><tp:taxon-name><tp:taxon-name-part taxon-name-part-type="genus" reg="Yaginumaella">Yaginumaella</tp:taxon-name-part></tp:taxon-name></italic> Prószyński, 1979</article-title><source>Zookeys</source><day>30</day><month>10</month><year>2025</year><volume>1257</volume><fpage>215</fpage><lpage>247</lpage><pub-id pub-id-type="doi">10.3897/zookeys.1257.160127</pub-id></mixed-citation></tp:treatment-meta><tp:nomenclature><label>﻿Genus</label><tp:taxon-name><object-id xmlns:xlink="http://www.w3.org/1999/xlink" content-type="arpha" xlink:type="simple">5B4DB8F5-0806-54F0-84F9-81D5495CF3D9</object-id>
                <tp:taxon-name-part taxon-name-part-type="genus" reg="Dianattus">Dianattus</tp:taxon-name-part>
                <object-id xmlns:xlink="http://www.w3.org/1999/xlink" content-type="zoobank" xlink:type="simple">https://zoobank.org/70227C90-C6DF-4C53-B318-9555DF3FD8C1</object-id>
              </tp:taxon-name><tp:taxon-authority>C. Wang, Mi &amp; Li</tp:taxon-authority><tp:taxon-status xmlns:xlink="http://www.w3.org/1999/xlink" xlink:type="simple">gen. nov.</tp:taxon-status></tp:nomenclature><tp:treatment-sec sec-type="type species" id="SECID0EFOBI"><title>Type species.</title><p><italic><tp:taxon-name><tp:taxon-name-part taxon-name-part-type="genus" reg="Dianattus">Dianattus</tp:taxon-name-part> <tp:taxon-name-part taxon-name-part-type="species" reg="proszynskii">proszynskii</tp:taxon-name-part></tp:taxon-name></italic> sp. nov.</p></tp:treatment-sec><tp:treatment-sec sec-type="diagnosis" id="SECID0EWOBI"><title>Diagnosis.</title><p><italic><tp:taxon-name><tp:taxon-name-part taxon-name-part-type="genus" reg="Dianattus">Dianattus</tp:taxon-name-part></tp:taxon-name></italic> gen. nov. resembles that of <italic><tp:taxon-name><tp:taxon-name-part taxon-name-part-type="genus" reg="Yaginumaella">Yaginumaella</tp:taxon-name-part></tp:taxon-name></italic> Prószyński, 1979 in having a very similar habitus and epigynal structure, but differs in: 1) the tegulum has a process near the embolic base and lacking a posterior lobe (Fig. <xref ref-type="fig" rid="F5">5B</xref>) vs lacking similar process and having a posterior lobe in <italic><tp:taxon-name><tp:taxon-name-part taxon-name-part-type="genus" reg="Yaginumaella">Yaginumaella</tp:taxon-name-part></tp:taxon-name></italic> (Figs <xref ref-type="fig" rid="F7">7B</xref>, <xref ref-type="fig" rid="F9">9B</xref>, <xref ref-type="fig" rid="F11">11B</xref>, <xref ref-type="fig" rid="F13">13B</xref>, <xref ref-type="fig" rid="F15">15C</xref>); 2) the presence of clusters of ventral dense setae on metatarsi I, femora I, II, patellae I, II, and tibiae I, II (Fig. <xref ref-type="fig" rid="F6">6G</xref>) vs absent in <italic><tp:taxon-name><tp:taxon-name-part taxon-name-part-type="genus" reg="Yaginumaella">Yaginumaella</tp:taxon-name-part></tp:taxon-name></italic> (<xref ref-type="bibr" rid="B32">Żabka 1981</xref>: fig. 3; <xref ref-type="bibr" rid="B23">Wang et al. 2023a</xref>: 23A; <xref ref-type="bibr" rid="B26">Wang et al. 2024b</xref>: fig. 46C); 3) the copulatory ducts are forming arc-shaped portions on the bilateral sides of copulatory openings (Fig. <xref ref-type="fig" rid="F6">6B</xref>) vs posteriorly extending from the origin in <italic><tp:taxon-name><tp:taxon-name-part taxon-name-part-type="genus" reg="Yaginumaella">Yaginumaella</tp:taxon-name-part></tp:taxon-name></italic> (Figs <xref ref-type="fig" rid="F8">8B</xref>, <xref ref-type="fig" rid="F10">10C, D</xref>, <xref ref-type="fig" rid="F12">12B</xref>, <xref ref-type="fig" rid="F14">14B, D</xref>, <xref ref-type="fig" rid="F16">16B</xref>).</p></tp:treatment-sec><tp:treatment-sec sec-type="description" id="SECID0E6RBI"><title>Description.</title><p>See description of type species.</p></tp:treatment-sec><tp:treatment-sec sec-type="Composition" id="SECID0EESBI"><title>Composition.</title><p>The genus is monotypic presently.</p></tp:treatment-sec><tp:treatment-sec sec-type="distribution" id="SECID0EJSBI"><title>Distribution.</title><p>China (Yunnan).</p></tp:treatment-sec><tp:treatment-sec sec-type="etymology" id="SECID0EOSBI"><title>Etymology.</title><p>The generic name is a combination of dian, the pinyin of a short Chinese name of Yunnan Province, the type locality of the type species, and attus, meaning jumper. The gender is masculine.</p></tp:treatment-sec><tp:treatment-sec sec-type="comments" id="SECID0E4SBI"><title>Comments.</title><p><italic><tp:taxon-name><tp:taxon-name-part taxon-name-part-type="genus" reg="Yaginumaella">Yaginumaella</tp:taxon-name-part> <tp:taxon-name-part taxon-name-part-type="species" reg="pilosa">pilosa</tp:taxon-name-part></tp:taxon-name></italic> Żabka, 1981 comb. rest. shares a very similar palpal structure with the type species, which indicates it could be a potential member of the genus. However, its generic position cannot be confirmed entirely due to the lack of other essential characteristics, such as habitus. Based on that, it has not been transferred into the genus, but further taxonomic attention is necessary.</p></tp:treatment-sec><tp:treatment-sec><!--Section generated to contain objects referenced in tp:taxon-treatment.--><fig id="F5" position="float" orientation="portrait"><object-id xmlns:xlink="http://www.w3.org/1999/xlink" content-type="doi" xlink:type="simple">10.3897/zookeys.1257.160127.figure5</object-id><object-id xmlns:xlink="http://www.w3.org/1999/xlink" content-type="arpha" xlink:type="simple">36A34746-7961-5F5D-BA30-27D7413810F9</object-id><label>Figure 5.</label><caption><p>Male palp of <italic><tp:taxon-name><tp:taxon-name-part taxon-name-part-type="genus" reg="Dianattus">Dianattus</tp:taxon-name-part> <tp:taxon-name-part taxon-name-part-type="species" reg="proszynskii">proszynskii</tp:taxon-name-part></tp:taxon-name></italic> gen. et sp. nov., holotype (<abbrev xmlns:xlink="http://www.w3.org/1999/xlink" xlink:title="Tongren University" id="ABBRID0E4WBI" xlink:type="simple">TRU</abbrev>-JS 0831). A. Palp, prolateral; B. Ditto, ventral; C. Ditto, retrolateral. Abbreviations: E = embolus, <abbrev xmlns:xlink="http://www.w3.org/1999/xlink" xlink:title="retrolateral tibial apophysis" id="ABBRID0EBXBI" xlink:type="simple">RTA</abbrev> = retrolateral tibial apophysis, <abbrev xmlns:xlink="http://www.w3.org/1999/xlink" xlink:title="sperm duct" id="ABBRID0EFXBI" xlink:type="simple">SD</abbrev> = sperm duct, <abbrev xmlns:xlink="http://www.w3.org/1999/xlink" xlink:title="tegular process" id="ABBRID0EJXBI" xlink:type="simple">TP</abbrev> = tegular process. Scale bars: 0.1 mm.</p></caption><graphic xmlns:xlink="http://www.w3.org/1999/xlink" xlink:href="zookeys-1257-215_article-160127__-g005.jpg" position="float" orientation="portrait" xlink:type="simple" id="oo_1454178.jpg"><uri content-type="original_file" xlink:type="simple">https://binary.pensoft.net/fig/1454178</uri></graphic></fig><fig id="F7" position="float" orientation="portrait"><object-id xmlns:xlink="http://www.w3.org/1999/xlink" content-type="doi" xlink:type="simple">10.3897/zookeys.1257.160127.figure7</object-id><object-id xmlns:xlink="http://www.w3.org/1999/xlink" content-type="arpha" xlink:type="simple">487AFDBE-99CE-5066-BBCD-08C403F499BF</object-id><label>Figure 7.</label><caption><p>Male palp of <italic><tp:taxon-name><tp:taxon-name-part taxon-name-part-type="genus" reg="Yaginumaella">Yaginumaella</tp:taxon-name-part> <tp:taxon-name-part taxon-name-part-type="species" reg="daolangi">daolangi</tp:taxon-name-part></tp:taxon-name></italic> sp. nov., holotype (<abbrev xmlns:xlink="http://www.w3.org/1999/xlink" xlink:title="Tongren University" id="ABBRID0ECPDI" xlink:type="simple">TRU</abbrev>-JS 0839). A. Palp, prolateral; B. Ditto, ventral; C. Ditto, retrolateral. Abbreviations: E = embolus, <abbrev xmlns:xlink="http://www.w3.org/1999/xlink" xlink:title="retrolateral tibial apophysis" id="ABBRID0EGPDI" xlink:type="simple">RTA</abbrev> = retrolateral tibial apophysis, <abbrev xmlns:xlink="http://www.w3.org/1999/xlink" xlink:title="posterior tegular lobe" id="ABBRID0EKPDI" xlink:type="simple">PL</abbrev> = posterior tegular lobe, <abbrev xmlns:xlink="http://www.w3.org/1999/xlink" xlink:title="sperm duct" id="ABBRID0EOPDI" xlink:type="simple">SD</abbrev> = sperm duct. Scale bars: 0.1 mm.</p></caption><graphic xmlns:xlink="http://www.w3.org/1999/xlink" xlink:href="zookeys-1257-215_article-160127__-g007.jpg" position="float" orientation="portrait" xlink:type="simple" id="oo_1454180.jpg"><uri content-type="original_file" xlink:type="simple">https://binary.pensoft.net/fig/1454180</uri></graphic></fig><fig id="F9" position="float" orientation="portrait"><object-id xmlns:xlink="http://www.w3.org/1999/xlink" content-type="doi" xlink:type="simple">10.3897/zookeys.1257.160127.figure9</object-id><object-id xmlns:xlink="http://www.w3.org/1999/xlink" content-type="arpha" xlink:type="simple">62A276B8-E91B-5C95-9E32-B757B2797EA3</object-id><label>Figure 9.</label><caption><p>Male palp of <italic><tp:taxon-name><tp:taxon-name-part taxon-name-part-type="genus" reg="Yaginumaella">Yaginumaella</tp:taxon-name-part> <tp:taxon-name-part taxon-name-part-type="species" reg="medog">medog</tp:taxon-name-part></tp:taxon-name></italic> sp. nov., holotype (<abbrev xmlns:xlink="http://www.w3.org/1999/xlink" xlink:title="Tongren University" id="ABBRID0EE2DI" xlink:type="simple">TRU</abbrev>-JS 0841). A. Palp, prolateral; B. Ditto, ventral; C. Ditto, retrolateral. Abbreviations: E = embolus, <abbrev xmlns:xlink="http://www.w3.org/1999/xlink" xlink:title="retrolateral tibial apophysis" id="ABBRID0EI2DI" xlink:type="simple">RTA</abbrev> = retrolateral tibial apophysis, <abbrev xmlns:xlink="http://www.w3.org/1999/xlink" xlink:title="posterior tegular lobe" id="ABBRID0EM2DI" xlink:type="simple">PL</abbrev> = posterior tegular lobe, <abbrev xmlns:xlink="http://www.w3.org/1999/xlink" xlink:title="sperm duct" id="ABBRID0EQ2DI" xlink:type="simple">SD</abbrev> = sperm duct. Scale bars: 0.1 mm.</p></caption><graphic xmlns:xlink="http://www.w3.org/1999/xlink" xlink:href="zookeys-1257-215_article-160127__-g009.jpg" position="float" orientation="portrait" xlink:type="simple" id="oo_1454182.jpg"><uri content-type="original_file" xlink:type="simple">https://binary.pensoft.net/fig/1454182</uri></graphic></fig><fig id="F11" position="float" orientation="portrait"><object-id xmlns:xlink="http://www.w3.org/1999/xlink" content-type="doi" xlink:type="simple">10.3897/zookeys.1257.160127.figure11</object-id><object-id xmlns:xlink="http://www.w3.org/1999/xlink" content-type="arpha" xlink:type="simple">917FC83B-9A95-5C1A-952A-421D6961AF5B</object-id><label>Figure 11.</label><caption><p>Male palp of <italic><tp:taxon-name><tp:taxon-name-part taxon-name-part-type="genus" reg="Yaginumaella">Yaginumaella</tp:taxon-name-part> <tp:taxon-name-part taxon-name-part-type="species" reg="qianlei">qianlei</tp:taxon-name-part></tp:taxon-name></italic> sp. nov., holotype (<abbrev xmlns:xlink="http://www.w3.org/1999/xlink" xlink:title="Tongren University" id="ABBRID0E1GAK" xlink:type="simple">TRU</abbrev>-JS 0846). A. Palp, prolateral; B. Ditto, ventral; C. Ditto, retrolateral. Abbreviations: E = embolus, <abbrev xmlns:xlink="http://www.w3.org/1999/xlink" xlink:title="retrolateral tibial apophysis" id="ABBRID0E5GAK" xlink:type="simple">RTA</abbrev> = retrolateral tibial apophysis, <abbrev xmlns:xlink="http://www.w3.org/1999/xlink" xlink:title="posterior tegular lobe" id="ABBRID0ECHAK" xlink:type="simple">PL</abbrev> = posterior tegular lobe, <abbrev xmlns:xlink="http://www.w3.org/1999/xlink" xlink:title="sperm duct" id="ABBRID0EGHAK" xlink:type="simple">SD</abbrev> = sperm duct. Scale bars: 0.1 mm.</p></caption><graphic xmlns:xlink="http://www.w3.org/1999/xlink" xlink:href="zookeys-1257-215_article-160127__-g011.jpg" position="float" orientation="portrait" xlink:type="simple" id="oo_1454184.jpg"><uri content-type="original_file" xlink:type="simple">https://binary.pensoft.net/fig/1454184</uri></graphic></fig><fig id="F13" position="float" orientation="portrait"><object-id xmlns:xlink="http://www.w3.org/1999/xlink" content-type="doi" xlink:type="simple">10.3897/zookeys.1257.160127.figure13</object-id><object-id xmlns:xlink="http://www.w3.org/1999/xlink" content-type="arpha" xlink:type="simple">E1DF694F-5B1F-56B5-B9B3-3D53E27125E6</object-id><label>Figure 13.</label><caption><p>Male palp of <italic><tp:taxon-name><tp:taxon-name-part taxon-name-part-type="genus" reg="Yaginumaella">Yaginumaella</tp:taxon-name-part> <tp:taxon-name-part taxon-name-part-type="species" reg="spinapophysis">spinapophysis</tp:taxon-name-part></tp:taxon-name></italic> sp. nov., holotype (<named-content xmlns:xlink="http://www.w3.org/1999/xlink" content-type="dwc:institutional_code" xlink:title="Institute of Zoology, Chinese Academy of Sciences in Beijing" xlink:href="http://grbio.org/institution/institute-zoology-chinese-academy-sciences" xlink:type="simple">IZCAS</named-content>-Ar45885). A. Palp, prolateral; B. Ditto, ventral; C. Ditto, retrolateral. Abbreviations: E = embolus, <abbrev xmlns:xlink="http://www.w3.org/1999/xlink" xlink:title="embolic division" id="ABBRID0E5RAK" xlink:type="simple">ED</abbrev> = embolic division, <abbrev xmlns:xlink="http://www.w3.org/1999/xlink" xlink:title="retrolateral tibial apophysis" id="ABBRID0ECSAK" xlink:type="simple">RTA</abbrev> = retrolateral tibial apophysis, <abbrev xmlns:xlink="http://www.w3.org/1999/xlink" xlink:title="posterior tegular lobe" id="ABBRID0EGSAK" xlink:type="simple">PL</abbrev> = posterior tegular lobe, <abbrev xmlns:xlink="http://www.w3.org/1999/xlink" xlink:title="sperm duct" id="ABBRID0EKSAK" xlink:type="simple">SD</abbrev> = sperm duct. Scale bars: 0.1 mm.</p></caption><graphic xmlns:xlink="http://www.w3.org/1999/xlink" xlink:href="zookeys-1257-215_article-160127__-g013.jpg" position="float" orientation="portrait" xlink:type="simple" id="oo_1454186.jpg"><uri content-type="original_file" xlink:type="simple">https://binary.pensoft.net/fig/1454186</uri></graphic></fig><fig id="F15" position="float" orientation="portrait"><object-id xmlns:xlink="http://www.w3.org/1999/xlink" content-type="doi" xlink:type="simple">10.3897/zookeys.1257.160127.figure15</object-id><object-id xmlns:xlink="http://www.w3.org/1999/xlink" content-type="arpha" xlink:type="simple">8D6FEE37-5390-5684-8202-8AC13F880F6B</object-id><label>Figure 15.</label><caption><p>Male palp of <italic><tp:taxon-name><tp:taxon-name-part taxon-name-part-type="genus" reg="Yaginumaella">Yaginumaella</tp:taxon-name-part> <tp:taxon-name-part taxon-name-part-type="species" reg="xiaoqingi">xiaoqingi</tp:taxon-name-part></tp:taxon-name></italic> sp. nov., holotype (<named-content xmlns:xlink="http://www.w3.org/1999/xlink" content-type="dwc:institutional_code" xlink:title="Institute of Zoology, Chinese Academy of Sciences in Beijing" xlink:href="http://grbio.org/institution/institute-zoology-chinese-academy-sciences" xlink:type="simple">IZCAS</named-content>-Ar45889). A. Prolateral; B. Retrolateral; C. Ventral; D. Dorsal. Abbreviations: E = embolus, <abbrev xmlns:xlink="http://www.w3.org/1999/xlink" xlink:title="retrolateral tibial apophysis" id="ABBRID0E14AK" xlink:type="simple">RTA</abbrev> = retrolateral tibial apophysis, <abbrev xmlns:xlink="http://www.w3.org/1999/xlink" xlink:title="posterior tegular lobe" id="ABBRID0E54AK" xlink:type="simple">PL</abbrev> = posterior tegular lobe, <abbrev xmlns:xlink="http://www.w3.org/1999/xlink" xlink:title="sperm duct" id="ABBRID0EC5AK" xlink:type="simple">SD</abbrev> = sperm duct. Scale bars: 0.1 mm.</p></caption><graphic xmlns:xlink="http://www.w3.org/1999/xlink" xlink:href="zookeys-1257-215_article-160127__-g015.jpg" position="float" orientation="portrait" xlink:type="simple" id="oo_1454188.jpg"><uri content-type="original_file" xlink:type="simple">https://binary.pensoft.net/fig/1454188</uri></graphic></fig><fig id="F6" position="float" orientation="portrait"><object-id xmlns:xlink="http://www.w3.org/1999/xlink" content-type="doi" xlink:type="simple">10.3897/zookeys.1257.160127.figure6</object-id><object-id xmlns:xlink="http://www.w3.org/1999/xlink" content-type="arpha" xlink:type="simple">9AE42A9D-FD77-5DAB-B9B9-F26191ED2391</object-id><label>Figure 6.</label><caption><p><italic><tp:taxon-name><tp:taxon-name-part taxon-name-part-type="genus" reg="Dianattus">Dianattus</tp:taxon-name-part> <tp:taxon-name-part taxon-name-part-type="species" reg="proszynskii">proszynskii</tp:taxon-name-part></tp:taxon-name></italic> gen. et sp. nov., male holotype (<abbrev xmlns:xlink="http://www.w3.org/1999/xlink" xlink:title="Tongren University" id="ABBRID0EFYBI" xlink:type="simple">TRU</abbrev>-JS 0831) (C, D, F, G) and female paratype (<abbrev xmlns:xlink="http://www.w3.org/1999/xlink" xlink:title="Tongren University" id="ABBRID0EJYBI" xlink:type="simple">TRU</abbrev>-JS 0834) (A, B, E). A. Epigyne, ventral; B. Vulva, dorsal; C, E. Habitus, dorsal; D. Ditto, ventral; F. Carapace, frontal; G. Leg I, II, retrolateral. Abbreviations: <abbrev xmlns:xlink="http://www.w3.org/1999/xlink" xlink:title="atrium" id="ABBRID0ENYBI" xlink:type="simple">At</abbrev> = atrium, <abbrev xmlns:xlink="http://www.w3.org/1999/xlink" xlink:title="copulatory duct" id="ABBRID0ERYBI" xlink:type="simple">CD</abbrev> = copulatory duct, <abbrev xmlns:xlink="http://www.w3.org/1999/xlink" xlink:title="copulatory opening" id="ABBRID0EVYBI" xlink:type="simple">CO</abbrev> = copulatory opening, <abbrev xmlns:xlink="http://www.w3.org/1999/xlink" xlink:title="fertilization duct" id="ABBRID0EZYBI" xlink:type="simple">FD</abbrev> = fertilization duct, H = epigynal hood, S = spermatheca. Scale bars: 0.1 mm (A, B); 0.5 mm (C–G).</p></caption><graphic xmlns:xlink="http://www.w3.org/1999/xlink" xlink:href="zookeys-1257-215_article-160127__-g006.jpg" position="float" orientation="portrait" xlink:type="simple" id="oo_1454179.jpg"><uri content-type="original_file" xlink:type="simple">https://binary.pensoft.net/fig/1454179</uri></graphic></fig><fig id="F8" position="float" orientation="portrait"><object-id xmlns:xlink="http://www.w3.org/1999/xlink" content-type="doi" xlink:type="simple">10.3897/zookeys.1257.160127.figure8</object-id><object-id xmlns:xlink="http://www.w3.org/1999/xlink" content-type="arpha" xlink:type="simple">525DAD73-5BB0-5F02-88A4-FB6C8EBB19C9</object-id><label>Figure 8.</label><caption><p><italic><tp:taxon-name><tp:taxon-name-part taxon-name-part-type="genus" reg="Yaginumaella">Yaginumaella</tp:taxon-name-part> <tp:taxon-name-part taxon-name-part-type="species" reg="daolangi">daolangi</tp:taxon-name-part></tp:taxon-name></italic> sp. nov., male holotype (<abbrev xmlns:xlink="http://www.w3.org/1999/xlink" xlink:title="Tongren University" id="ABBRID0EKQDI" xlink:type="simple">TRU</abbrev>-JS 0839) (C, D, F, G) and female paratype (<abbrev xmlns:xlink="http://www.w3.org/1999/xlink" xlink:title="Tongren University" id="ABBRID0EOQDI" xlink:type="simple">TRU</abbrev>-JS 0840) (A, B, E). A. Epigyne, ventral; B. Vulva, dorsal; C, E. Habitus, dorsal; D. Ditto, ventral; F. Carapace, frontal; G. Chelicera, posterior. Abbreviations: <abbrev xmlns:xlink="http://www.w3.org/1999/xlink" xlink:title="atrium" id="ABBRID0ESQDI" xlink:type="simple">At</abbrev> = atrium, <abbrev xmlns:xlink="http://www.w3.org/1999/xlink" xlink:title="copulatory duct" id="ABBRID0EWQDI" xlink:type="simple">CD</abbrev> = copulatory duct, <abbrev xmlns:xlink="http://www.w3.org/1999/xlink" xlink:title="copulatory opening" id="ABBRID0E1QDI" xlink:type="simple">CO</abbrev> = copulatory opening, <abbrev xmlns:xlink="http://www.w3.org/1999/xlink" xlink:title="fertilization duct" id="ABBRID0E5QDI" xlink:type="simple">FD</abbrev> = fertilization duct, H = epigynal hood, S = spermatheca. Scale bars: 0.1 mm (A, B, G); 0.5 mm (C–F).</p></caption><graphic xmlns:xlink="http://www.w3.org/1999/xlink" xlink:href="zookeys-1257-215_article-160127__-g008.jpg" position="float" orientation="portrait" xlink:type="simple" id="oo_1454181.jpg"><uri content-type="original_file" xlink:type="simple">https://binary.pensoft.net/fig/1454181</uri></graphic></fig><fig id="F10" position="float" orientation="portrait"><object-id xmlns:xlink="http://www.w3.org/1999/xlink" content-type="doi" xlink:type="simple">10.3897/zookeys.1257.160127.figure10</object-id><object-id xmlns:xlink="http://www.w3.org/1999/xlink" content-type="arpha" xlink:type="simple">E1F9F56B-E8A2-553B-94EB-7517D5569387</object-id><label>Figure 10.</label><caption><p><italic><tp:taxon-name><tp:taxon-name-part taxon-name-part-type="genus" reg="Yaginumaella">Yaginumaella</tp:taxon-name-part> <tp:taxon-name-part taxon-name-part-type="species" reg="medog">medog</tp:taxon-name-part></tp:taxon-name></italic> sp. nov., male holotype (<abbrev xmlns:xlink="http://www.w3.org/1999/xlink" xlink:title="Tongren University" id="ABBRID0EM3DI" xlink:type="simple">TRU</abbrev>-JS 0841) (E, G–I), female paratype (<abbrev xmlns:xlink="http://www.w3.org/1999/xlink" xlink:title="Tongren University" id="ABBRID0EQ3DI" xlink:type="simple">TRU</abbrev>-JS 0844) (A, C, F) and female paratype (<abbrev xmlns:xlink="http://www.w3.org/1999/xlink" xlink:title="Tongren University" id="ABBRID0EU3DI" xlink:type="simple">TRU</abbrev>-JS 0845) (B, D). A, B. Epigyne, ventral; C, D. Vulva, dorsal; E, F. Habitus, dorsal; G. Ditto, ventral; H. Carapace, frontal; I. Chelicera, posterior. Abbreviations: <abbrev xmlns:xlink="http://www.w3.org/1999/xlink" xlink:title="atrium" id="ABBRID0EY3DI" xlink:type="simple">At</abbrev> = atrium, <abbrev xmlns:xlink="http://www.w3.org/1999/xlink" xlink:title="copulatory duct" id="ABBRID0E33DI" xlink:type="simple">CD</abbrev> = copulatory duct, <abbrev xmlns:xlink="http://www.w3.org/1999/xlink" xlink:title="copulatory opening" id="ABBRID0EA4DI" xlink:type="simple">CO</abbrev> = copulatory opening, <abbrev xmlns:xlink="http://www.w3.org/1999/xlink" xlink:title="fertilization duct" id="ABBRID0EE4DI" xlink:type="simple">FD</abbrev> = fertilization duct, H = epigynal hood, S = spermatheca. Scale bars: 0.1 mm (A–D); 0.2 mm (<bold>I</bold>); 0.5 mm (E–H).</p></caption><graphic xmlns:xlink="http://www.w3.org/1999/xlink" xlink:href="zookeys-1257-215_article-160127__-g010.jpg" position="float" orientation="portrait" xlink:type="simple" id="oo_1454183.jpg"><uri content-type="original_file" xlink:type="simple">https://binary.pensoft.net/fig/1454183</uri></graphic></fig><fig id="F12" position="float" orientation="portrait"><object-id xmlns:xlink="http://www.w3.org/1999/xlink" content-type="doi" xlink:type="simple">10.3897/zookeys.1257.160127.figure12</object-id><object-id xmlns:xlink="http://www.w3.org/1999/xlink" content-type="arpha" xlink:type="simple">EC5ABFD2-B9E5-5125-ACB3-C0D8729482B6</object-id><label>Figure 12.</label><caption><p><italic><tp:taxon-name><tp:taxon-name-part taxon-name-part-type="genus" reg="Yaginumaella">Yaginumaella</tp:taxon-name-part> <tp:taxon-name-part taxon-name-part-type="species" reg="qianlei">qianlei</tp:taxon-name-part></tp:taxon-name></italic> sp. nov., male holotype (<abbrev xmlns:xlink="http://www.w3.org/1999/xlink" xlink:title="Tongren University" id="ABBRID0ECIAK" xlink:type="simple">TRU</abbrev>-JS 0846) (C, E–G) and female paratype (<abbrev xmlns:xlink="http://www.w3.org/1999/xlink" xlink:title="Tongren University" id="ABBRID0EGIAK" xlink:type="simple">TRU</abbrev>-JS 0848) (A, B, D). A. Epigyne, ventral; B. Vulva, dorsal; C, D. Habitus, dorsal; E. Ditto, ventral; F. Carapace, frontal G. Chelicera, posterior. Abbreviations: <abbrev xmlns:xlink="http://www.w3.org/1999/xlink" xlink:title="copulatory duct" id="ABBRID0EKIAK" xlink:type="simple">CD</abbrev> = copulatory duct, <abbrev xmlns:xlink="http://www.w3.org/1999/xlink" xlink:title="copulatory opening" id="ABBRID0EOIAK" xlink:type="simple">CO</abbrev> = copulatory opening, <abbrev xmlns:xlink="http://www.w3.org/1999/xlink" xlink:title="fertilization duct" id="ABBRID0ESIAK" xlink:type="simple">FD</abbrev> = fertilization duct, H = epigynal hood, S = spermatheca. Scale bars: 0.1 mm (A, B, G); 0.5 mm (C–F).</p></caption><graphic xmlns:xlink="http://www.w3.org/1999/xlink" xlink:href="zookeys-1257-215_article-160127__-g012.jpg" position="float" orientation="portrait" xlink:type="simple" id="oo_1454185.jpg"><uri content-type="original_file" xlink:type="simple">https://binary.pensoft.net/fig/1454185</uri></graphic></fig><fig id="F14" position="float" orientation="portrait"><object-id xmlns:xlink="http://www.w3.org/1999/xlink" content-type="doi" xlink:type="simple">10.3897/zookeys.1257.160127.figure14</object-id><object-id xmlns:xlink="http://www.w3.org/1999/xlink" content-type="arpha" xlink:type="simple">85D02C58-405E-565B-996C-3D5A3D4A266B</object-id><label>Figure 14.</label><caption><p><italic><tp:taxon-name><tp:taxon-name-part taxon-name-part-type="genus" reg="Yaginumaella">Yaginumaella</tp:taxon-name-part> <tp:taxon-name-part taxon-name-part-type="species" reg="spinapophysis">spinapophysis</tp:taxon-name-part></tp:taxon-name></italic> sp. nov., male holotype (<named-content xmlns:xlink="http://www.w3.org/1999/xlink" content-type="dwc:institutional_code" xlink:title="Institute of Zoology, Chinese Academy of Sciences in Beijing" xlink:href="http://grbio.org/institution/institute-zoology-chinese-academy-sciences" xlink:type="simple">IZCAS</named-content>-Ar45885) (E, F, H, I), female paratype (<named-content xmlns:xlink="http://www.w3.org/1999/xlink" content-type="dwc:institutional_code" xlink:title="Institute of Zoology, Chinese Academy of Sciences in Beijing" xlink:href="http://grbio.org/institution/institute-zoology-chinese-academy-sciences" xlink:type="simple">IZCAS</named-content>-Ar45886) (A, B, G) and female paratype (<named-content xmlns:xlink="http://www.w3.org/1999/xlink" content-type="dwc:institutional_code" xlink:title="Institute of Zoology, Chinese Academy of Sciences in Beijing" xlink:href="http://grbio.org/institution/institute-zoology-chinese-academy-sciences" xlink:type="simple">IZCAS</named-content>-Ar45887) (C, D). A, C. Epigyne, ventral; B, D. Vulva, dorsal; E, G. Habitus, dorsal; F. Ditto, ventral; H. Carapace, frontal; I. Chelicera, posterior. Abbreviations: <abbrev xmlns:xlink="http://www.w3.org/1999/xlink" xlink:title="atrium" id="ABBRID0ESTAK" xlink:type="simple">At</abbrev> = atrium, <abbrev xmlns:xlink="http://www.w3.org/1999/xlink" xlink:title="copulatory duct" id="ABBRID0EWTAK" xlink:type="simple">CD</abbrev> = copulatory duct, <abbrev xmlns:xlink="http://www.w3.org/1999/xlink" xlink:title="fertilization duct" id="ABBRID0E1TAK" xlink:type="simple">FD</abbrev> = fertilization duct, H = epigynal hood, S = spermatheca, <abbrev xmlns:xlink="http://www.w3.org/1999/xlink" xlink:title="secondary spermatheca" id="ABBRID0E5TAK" xlink:type="simple">SS</abbrev>/<abbrev xmlns:xlink="http://www.w3.org/1999/xlink" xlink:title="accessory gland" id="ABBRID0ECUAK" xlink:type="simple">AG</abbrev> = secondary spermatheca/accessory gland. Scale bars: 0.1 mm (A–D, I); 0.5 mm (H); 1.0 mm (E–G).</p></caption><graphic xmlns:xlink="http://www.w3.org/1999/xlink" xlink:href="zookeys-1257-215_article-160127__-g014.jpg" position="float" orientation="portrait" xlink:type="simple" id="oo_1454187.jpg"><uri content-type="original_file" xlink:type="simple">https://binary.pensoft.net/fig/1454187</uri></graphic></fig><fig id="F16" position="float" orientation="portrait"><object-id xmlns:xlink="http://www.w3.org/1999/xlink" content-type="doi" xlink:type="simple">10.3897/zookeys.1257.160127.figure16</object-id><object-id xmlns:xlink="http://www.w3.org/1999/xlink" content-type="arpha" xlink:type="simple">71094CBE-46CC-5487-A114-0BC4EF60AC1F</object-id><label>Figure 16.</label><caption><p><italic><tp:taxon-name><tp:taxon-name-part taxon-name-part-type="genus" reg="Yaginumaella">Yaginumaella</tp:taxon-name-part> <tp:taxon-name-part taxon-name-part-type="species" reg="xiaoqingi">xiaoqingi</tp:taxon-name-part></tp:taxon-name></italic> sp. nov., male holotype (<named-content xmlns:xlink="http://www.w3.org/1999/xlink" content-type="dwc:institutional_code" xlink:title="Institute of Zoology, Chinese Academy of Sciences in Beijing" xlink:href="http://grbio.org/institution/institute-zoology-chinese-academy-sciences" xlink:type="simple">IZCAS</named-content>-Ar45889) (C, D, F, G) and female paratype (<named-content xmlns:xlink="http://www.w3.org/1999/xlink" content-type="dwc:institutional_code" xlink:title="Institute of Zoology, Chinese Academy of Sciences in Beijing" xlink:href="http://grbio.org/institution/institute-zoology-chinese-academy-sciences" xlink:type="simple">IZCAS</named-content>-Ar45890) (A, B, E). A. Epigyne, ventral; B. Vulva, dorsal; C, E. Habitus, dorsal; D. Ditto, ventral; F. Carapace, frontal; G. Chelicera, posterior. Abbreviations: <abbrev xmlns:xlink="http://www.w3.org/1999/xlink" xlink:title="atrium" id="ABBRID0EG6AK" xlink:type="simple">At</abbrev> = atrium, <abbrev xmlns:xlink="http://www.w3.org/1999/xlink" xlink:title="copulatory duct" id="ABBRID0EK6AK" xlink:type="simple">CD</abbrev> = copulatory duct, <abbrev xmlns:xlink="http://www.w3.org/1999/xlink" xlink:title="copulatory opening" id="ABBRID0EO6AK" xlink:type="simple">CO</abbrev> = copulatory opening, <abbrev xmlns:xlink="http://www.w3.org/1999/xlink" xlink:title="fertilization duct" id="ABBRID0ES6AK" xlink:type="simple">FD</abbrev> = fertilization duct, H = epigynal hood, S = spermatheca. Scale bars: 0.1 mm (A, B, G); 0.5 mm (C–F).</p></caption><graphic xmlns:xlink="http://www.w3.org/1999/xlink" xlink:href="zookeys-1257-215_article-160127__-g016.jpg" position="float" orientation="portrait" xlink:type="simple" id="oo_1454189.jpg"><uri content-type="original_file" xlink:type="simple">https://binary.pensoft.net/fig/1454189</uri></graphic></fig></tp:treatment-sec><ref-list><ref id="B32"><mixed-citation xmlns:xlink="http://www.w3.org/1999/xlink" xlink:type="simple"><person-group><name name-style="western"><surname>Żabka</surname><given-names>M</given-names></name></person-group> (<year>1981</year>) <article-title>New species of <italic><tp:taxon-name><tp:taxon-name-part taxon-name-part-type="genus">Yaginumaella</tp:taxon-name-part></tp:taxon-name></italic> Prószyński 1976 and <italic><tp:taxon-name><tp:taxon-name-part taxon-name-part-type="genus">Helicius</tp:taxon-name-part></tp:taxon-name></italic> Prószyński 1976 (<tp:taxon-name><tp:taxon-name-part taxon-name-part-type="order">Araneae</tp:taxon-name-part></tp:taxon-name>, <tp:taxon-name><tp:taxon-name-part taxon-name-part-type="family">Salticidae</tp:taxon-name-part></tp:taxon-name>) from Bhutan and Burma.</article-title><source>Entomologica Basiliensis</source><volume>6</volume>: <fpage>5</fpage>–<lpage>41</lpage>.</mixed-citation></ref><ref id="B23"><mixed-citation xmlns:xlink="http://www.w3.org/1999/xlink" xlink:type="simple"><person-group><name name-style="western"><surname>Wang</surname><given-names>C</given-names></name><name name-style="western"><surname>Li</surname><given-names>SQ</given-names></name><name name-style="western"><surname>Pham</surname><given-names>DS</given-names></name></person-group> (<year>2023a</year>) <article-title>Thirteen species of jumping spiders from northern Vietnam (<tp:taxon-name><tp:taxon-name-part taxon-name-part-type="order">Araneae</tp:taxon-name-part></tp:taxon-name>, <tp:taxon-name><tp:taxon-name-part taxon-name-part-type="family">Salticidae</tp:taxon-name-part></tp:taxon-name>).</article-title><source>ZooKeys</source><volume>1148</volume>: <fpage>119</fpage>–<lpage>165</lpage>. <ext-link xlink:href="10.3897/zookeys.1148.98271" ext-link-type="doi" xlink:type="simple">https://doi.org/10.3897/zookeys.1148.98271</ext-link></mixed-citation></ref><ref id="B26"><mixed-citation xmlns:xlink="http://www.w3.org/1999/xlink" xlink:type="simple"><person-group><name name-style="western"><surname>Wang</surname><given-names>C</given-names></name><name name-style="western"><surname>Mi</surname><given-names>XQ</given-names></name><name name-style="western"><surname>Li</surname><given-names>SQ</given-names></name><name name-style="western"><surname>Xu</surname><given-names>X</given-names></name></person-group> (<year>2024b</year>) <article-title>Taxonomic notes of jumping spiders (<tp:taxon-name><tp:taxon-name-part taxon-name-part-type="order">Araneae</tp:taxon-name-part></tp:taxon-name>, <tp:taxon-name><tp:taxon-name-part taxon-name-part-type="family">Salticidae</tp:taxon-name-part></tp:taxon-name>) from Guangxi, Hainan, Sichuan, Xizang and Yunnan, China.</article-title><source>ZooKeys</source><volume>1221</volume>: <fpage>205</fpage>–<lpage>277</lpage>. <ext-link xlink:href="10.3897/zookeys.1221.135640" ext-link-type="doi" xlink:type="simple">https://doi.org/10.3897/zookeys.1221.135640</ext-link></mixed-citation></ref></ref-list></tp:taxon-treatment>
