# Supplementary material for: ﻿Description of two new genera and seven new species of Plexippina Simon, 1901 (Araneae, Salticidae, Plexippini) from Southwest China, with a review of Yaginumaella Prószyński, 1979
Source: Zookeys. 2025 Oct 30;1257:215–47. doi: 10.3897/zookeys.1257.160127 (PMC12592996; doi:10.3897/zookeys.1257.160127)
Supplement: XML Treatment for Dianattus proszynskii [file zookeys.1257.160127-treatment4.xml]

<!DOCTYPE tp:taxon-treatment
  PUBLIC "-//TaxonX//DTD Taxonomic Treatment Publishing DTD v0 20100105//EN" "tax-treatment-NSO.dtd">
<tp:taxon-treatment xmlns:tp="http://www.plazi.org/taxpub"><tp:treatment-meta><kwd-group><label>Taxon classification</label><kwd>
                  <named-content content-type="kingdom">Animalia</named-content>
                </kwd><kwd>
                  <named-content content-type="order">Araneae</named-content>
                </kwd><kwd>
                  <named-content content-type="family">Salticidae</named-content>
                </kwd></kwd-group><mixed-citation publication-type="journal"><person-group><name><surname>Wang</surname><given-names>Cheng</given-names></name><name><surname>Wang</surname><given-names>Ying</given-names></name><name><surname>Mi</surname><given-names>Xiaoqi</given-names></name><name><surname>Li</surname><given-names>Shuqiang</given-names></name></person-group><article-title>﻿Description of two new genera and seven new species of <tp:taxon-name><tp:taxon-name-part taxon-name-part-type="subtribe">Plexippina</tp:taxon-name-part></tp:taxon-name> Simon, 1901 (<tp:taxon-name><tp:taxon-name-part taxon-name-part-type="order">Araneae</tp:taxon-name-part></tp:taxon-name>, <tp:taxon-name><tp:taxon-name-part taxon-name-part-type="family">Salticidae</tp:taxon-name-part></tp:taxon-name>, <tp:taxon-name><tp:taxon-name-part taxon-name-part-type="tribe">Plexippini</tp:taxon-name-part></tp:taxon-name>) from Southwest China, with a review of <italic><tp:taxon-name><tp:taxon-name-part taxon-name-part-type="genus" reg="Yaginumaella">Yaginumaella</tp:taxon-name-part></tp:taxon-name></italic> Prószyński, 1979</article-title><source>Zookeys</source><day>30</day><month>10</month><year>2025</year><volume>1257</volume><fpage>215</fpage><lpage>247</lpage><pub-id pub-id-type="doi">10.3897/zookeys.1257.160127</pub-id></mixed-citation></tp:treatment-meta><tp:nomenclature><label>﻿</label><tp:taxon-name><object-id xmlns:xlink="http://www.w3.org/1999/xlink" content-type="arpha" xlink:type="simple">3048D0B9-3D72-5ACD-A59B-8FAD4E028EEA</object-id>
                <tp:taxon-name-part taxon-name-part-type="genus" reg="Dianattus">Dianattus</tp:taxon-name-part>
                <tp:taxon-name-part taxon-name-part-type="species" reg="proszynskii">proszynskii</tp:taxon-name-part>
                <object-id xmlns:xlink="http://www.w3.org/1999/xlink" content-type="zoobank" xlink:type="simple">https://zoobank.org/8D313903-BDCC-4D80-8F94-488FB14E0403</object-id>
              </tp:taxon-name><tp:taxon-authority>C. Wang, Mi &amp; Li</tp:taxon-authority><tp:taxon-status xmlns:xlink="http://www.w3.org/1999/xlink" xlink:type="simple">sp. nov.</tp:taxon-status><xref ref-type="fig" rid="F5">Figs 5</xref><xref ref-type="fig" rid="F6">, 6</xref></tp:nomenclature><tp:treatment-sec sec-type="type material" id="SECID0EAVBI"><title>Type material.</title><p><bold><italic>Holotype</italic></bold> • ♂ (<abbrev xmlns:xlink="http://www.w3.org/1999/xlink" xlink:title="Tongren University" id="ABBRID0ELVBI" xlink:type="simple">TRU</abbrev>-JS 0831), China: Yunnan: Menghai County, Menghun Township (<named-content xmlns:xlink="http://www.w3.org/1999/xlink" content-type="dwc:verbatimCoordinates" xlink:type="simple"><named-content content-type="geo-json" specific-use="{&#34;type&#34;:&#34;Point&#34;,&#34;coordinates&#34;:[100.864500,21.843333]}" id="NCID0ESVBI" xlink:type="simple">21°50.6'N, 100°51.87'E</named-content></named-content>, ca 1,210 m), 27.xi.2024, H. Qiu leg. <bold><italic>Paratypes</italic></bold> • 2♂3♀ (<abbrev xmlns:xlink="http://www.w3.org/1999/xlink" xlink:title="Tongren University" id="ABBRID0E1VBI" xlink:type="simple">TRU</abbrev>-JS 0832–0836), same data as for holotype; • 1♂1♀ (<abbrev xmlns:xlink="http://www.w3.org/1999/xlink" xlink:title="Tongren University" id="ABBRID0E5VBI" xlink:type="simple">TRU</abbrev>-JS 0837–0838), Lancang Lahu Autonomous County, Donghe Township, Dadonghe Village (<named-content xmlns:xlink="http://www.w3.org/1999/xlink" content-type="dwc:verbatimCoordinates" xlink:type="simple"><named-content content-type="geo-json" specific-use="{&#34;type&#34;:&#34;Point&#34;,&#34;coordinates&#34;:[100.070000,22.976167]}" id="NCID0EFWBI" xlink:type="simple">22°58.57'N, 100°4.2'E</named-content></named-content>, ca 1,650 m), 18.iii.2024, H. Qiu leg.</p><fig id="F5" position="float" orientation="portrait"><object-id xmlns:xlink="http://www.w3.org/1999/xlink" content-type="doi" xlink:type="simple">10.3897/zookeys.1257.160127.figure5</object-id><object-id xmlns:xlink="http://www.w3.org/1999/xlink" content-type="arpha" xlink:type="simple">36A34746-7961-5F5D-BA30-27D7413810F9</object-id><label>Figure 5.</label><caption><p>Male palp of <italic><tp:taxon-name><tp:taxon-name-part taxon-name-part-type="genus" reg="Dianattus">Dianattus</tp:taxon-name-part> <tp:taxon-name-part taxon-name-part-type="species" reg="proszynskii">proszynskii</tp:taxon-name-part></tp:taxon-name></italic> gen. et sp. nov., holotype (<abbrev xmlns:xlink="http://www.w3.org/1999/xlink" xlink:title="Tongren University" id="ABBRID0E4WBI" xlink:type="simple">TRU</abbrev>-JS 0831). A. Palp, prolateral; B. Ditto, ventral; C. Ditto, retrolateral. Abbreviations: E = embolus, <abbrev xmlns:xlink="http://www.w3.org/1999/xlink" xlink:title="retrolateral tibial apophysis" id="ABBRID0EBXBI" xlink:type="simple">RTA</abbrev> = retrolateral tibial apophysis, <abbrev xmlns:xlink="http://www.w3.org/1999/xlink" xlink:title="sperm duct" id="ABBRID0EFXBI" xlink:type="simple">SD</abbrev> = sperm duct, <abbrev xmlns:xlink="http://www.w3.org/1999/xlink" xlink:title="tegular process" id="ABBRID0EJXBI" xlink:type="simple">TP</abbrev> = tegular process. Scale bars: 0.1 mm.</p></caption><graphic xmlns:xlink="http://www.w3.org/1999/xlink" xlink:href="zookeys-1257-215_article-160127__-g005.jpg" position="float" orientation="portrait" xlink:type="simple" id="oo_1454178.jpg"><uri content-type="original_file" xlink:type="simple">https://binary.pensoft.net/fig/1454178</uri></graphic></fig><fig id="F6" position="float" orientation="portrait"><object-id xmlns:xlink="http://www.w3.org/1999/xlink" content-type="doi" xlink:type="simple">10.3897/zookeys.1257.160127.figure6</object-id><object-id xmlns:xlink="http://www.w3.org/1999/xlink" content-type="arpha" xlink:type="simple">9AE42A9D-FD77-5DAB-B9B9-F26191ED2391</object-id><label>Figure 6.</label><caption><p><italic><tp:taxon-name><tp:taxon-name-part taxon-name-part-type="genus" reg="Dianattus">Dianattus</tp:taxon-name-part> <tp:taxon-name-part taxon-name-part-type="species" reg="proszynskii">proszynskii</tp:taxon-name-part></tp:taxon-name></italic> gen. et sp. nov., male holotype (<abbrev xmlns:xlink="http://www.w3.org/1999/xlink" xlink:title="Tongren University" id="ABBRID0EFYBI" xlink:type="simple">TRU</abbrev>-JS 0831) (C, D, F, G) and female paratype (<abbrev xmlns:xlink="http://www.w3.org/1999/xlink" xlink:title="Tongren University" id="ABBRID0EJYBI" xlink:type="simple">TRU</abbrev>-JS 0834) (A, B, E). A. Epigyne, ventral; B. Vulva, dorsal; C, E. Habitus, dorsal; D. Ditto, ventral; F. Carapace, frontal; G. Leg I, II, retrolateral. Abbreviations: <abbrev xmlns:xlink="http://www.w3.org/1999/xlink" xlink:title="atrium" id="ABBRID0ENYBI" xlink:type="simple">At</abbrev> = atrium, <abbrev xmlns:xlink="http://www.w3.org/1999/xlink" xlink:title="copulatory duct" id="ABBRID0ERYBI" xlink:type="simple">CD</abbrev> = copulatory duct, <abbrev xmlns:xlink="http://www.w3.org/1999/xlink" xlink:title="copulatory opening" id="ABBRID0EVYBI" xlink:type="simple">CO</abbrev> = copulatory opening, <abbrev xmlns:xlink="http://www.w3.org/1999/xlink" xlink:title="fertilization duct" id="ABBRID0EZYBI" xlink:type="simple">FD</abbrev> = fertilization duct, H = epigynal hood, S = spermatheca. Scale bars: 0.1 mm (A, B); 0.5 mm (C–G).</p></caption><graphic xmlns:xlink="http://www.w3.org/1999/xlink" xlink:href="zookeys-1257-215_article-160127__-g006.jpg" position="float" orientation="portrait" xlink:type="simple" id="oo_1454179.jpg"><uri content-type="original_file" xlink:type="simple">https://binary.pensoft.net/fig/1454179</uri></graphic></fig></tp:treatment-sec><tp:treatment-sec sec-type="diagnosis" id="SECID0ECZBI"><title>Diagnosis.</title><p>The male of <italic><tp:taxon-name><tp:taxon-name-part taxon-name-part-type="genus" reg="Dianattus">Dianattus</tp:taxon-name-part> <tp:taxon-name-part taxon-name-part-type="species" reg="proszynskii">proszynskii</tp:taxon-name-part></tp:taxon-name></italic> sp. nov. resembles that of <italic><tp:taxon-name><tp:taxon-name-part taxon-name-part-type="genus" reg="Yaginumaella">Yaginumaella</tp:taxon-name-part> <tp:taxon-name-part taxon-name-part-type="species" reg="pilosa">pilosa</tp:taxon-name-part></tp:taxon-name></italic> Żabka, 1981, comb. rest. in having a similar palpal structure, especially the origination of the embolus, flat tegulum, and the presence of a similar process near the embolic base, but can be easily distinguished by the apically blunt retrolateral tibial apophysis and truncated anterior cymbial edge in ventral view (Fig. <xref ref-type="fig" rid="F5">5B</xref>) vs pointed and not truncated in <italic><tp:taxon-name><tp:taxon-name-part taxon-name-part-type="genus" reg="Yaginumaella">Y.</tp:taxon-name-part> <tp:taxon-name-part taxon-name-part-type="species" reg="pilosa">pilosa</tp:taxon-name-part></tp:taxon-name></italic> (<xref ref-type="bibr" rid="B32">Żabka 1981</xref>: fig. 60). The female of the new species resembles that of <italic><tp:taxon-name><tp:taxon-name-part taxon-name-part-type="genus" reg="Yaginumaella">Y.</tp:taxon-name-part> <tp:taxon-name-part taxon-name-part-type="species" reg="rectangula">rectangula</tp:taxon-name-part></tp:taxon-name></italic> (Yang &amp; Peng, 2023), comb. nov. in having a pair of epigynal hoods with similar locations and sizes, but can be easily distinguished by the path of copulatory ducts, which form arc-shaped portions on the lateral of the copulatory openings at the origin (Fig. <xref ref-type="fig" rid="F6">6B</xref>) vs posteriorly extending from the origin in <italic><tp:taxon-name><tp:taxon-name-part taxon-name-part-type="genus" reg="Yaginumaella">Y.</tp:taxon-name-part> <tp:taxon-name-part taxon-name-part-type="species" reg="rectangula">rectangula</tp:taxon-name-part></tp:taxon-name></italic> (<xref ref-type="bibr" rid="B30">Yang and Peng 2023</xref>: figs 27C, 28B).</p></tp:treatment-sec><tp:treatment-sec sec-type="description" id="SECID0EP2BI"><title>Description.</title><p><bold>Male</bold> (Figs <xref ref-type="fig" rid="F5">5A–C</xref>, <xref ref-type="fig" rid="F6">6C, D, F, G</xref>). Total length 4.78. Cephalothorax 2.50 long, 1.94 wide. Abdomen 2.25 long, 1.31 wide. Eye sizes and inter distances: <abbrev xmlns:xlink="http://www.w3.org/1999/xlink" xlink:title="anterior median eye" id="ABBRID0E62BI" xlink:type="simple">AME</abbrev> 0.56, <abbrev xmlns:xlink="http://www.w3.org/1999/xlink" xlink:title="anterior lateral eye" id="ABBRID0ED3BI" xlink:type="simple">ALE</abbrev> 0.31, <abbrev xmlns:xlink="http://www.w3.org/1999/xlink" xlink:title="posterior lateral eye" id="ABBRID0EH3BI" xlink:type="simple">PLE</abbrev> 0.29, <abbrev xmlns:xlink="http://www.w3.org/1999/xlink" xlink:title="anterior eye row width" id="ABBRID0EL3BI" xlink:type="simple">AERW</abbrev> 1.69, <abbrev xmlns:xlink="http://www.w3.org/1999/xlink" xlink:title="posterior eye row width" id="ABBRID0EP3BI" xlink:type="simple">PERW</abbrev> 1.72, <abbrev xmlns:xlink="http://www.w3.org/1999/xlink" xlink:title="eye field length" id="ABBRID0ET3BI" xlink:type="simple">EFL</abbrev> 1.06. Legs: I 5.44 (1.63, 0.93, 1.45, 0.98, 0.45), II 4.69 (1.50, 0.83, 1.10, 0.83, 0.43), III 5.34 (1.70, 0.83, 1.08, 1.15, 0.58), IV 5.64 (1.68, 0.75, 1.30, 1.33, 0.58). Carapace mainly dark yellow, covered with sparse, long, dark setae and dense, much shorter orange, dark and pale setae, with pair of submarginal white setal bands; fovea longitudinal, red-brown. Chelicerae red-brown to dark, with typical dentition. Endites yellow, with pale inner portions. Labium darker than endites. Sternum yellow except central portion mingled with brown. Legs pale to red-brown, with clusters of ventral dense setae on metatarsi I, femora I, II, patellae I, II, and tibiae I, II. Dorsum of abdomen with longitudinal, central pale stripe extending across whole surface; venter dark, with pair of yellow dotted lines centrally.</p><p>Palp (Fig. <xref ref-type="fig" rid="F5">5A–C</xref>): tibia slightly wider than long; retrolateral tibial apophysis tapered, somewhat less than tibial length, extending upward to rather pointed tip slightly curved inward; cymbium ~1.25× longer than wide, with truncated anterior edge; tegulum almost oval, flat, with half-round process near embolic base; embolus originates from ca 5:30 o′clock position, curved ~1/2 circle, and with blunt tip.</p><p><bold>Female</bold> (Fig. <xref ref-type="fig" rid="F6">6A, B, E</xref>). Total length 4.76. Cephalothorax 2.38 long, 1.82 wide. Abdomen 2.41 long, 1.52 wide. Eye sizes and inter distances: <abbrev xmlns:xlink="http://www.w3.org/1999/xlink" xlink:title="anterior median eye" id="ABBRID0EF4BI" xlink:type="simple">AME</abbrev> 0.54, <abbrev xmlns:xlink="http://www.w3.org/1999/xlink" xlink:title="anterior lateral eye" id="ABBRID0EJ4BI" xlink:type="simple">ALE</abbrev> 0.30, <abbrev xmlns:xlink="http://www.w3.org/1999/xlink" xlink:title="posterior lateral eye" id="ABBRID0EN4BI" xlink:type="simple">PLE</abbrev> 0.28, <abbrev xmlns:xlink="http://www.w3.org/1999/xlink" xlink:title="anterior eye row width" id="ABBRID0ER4BI" xlink:type="simple">AERW</abbrev> 1.64, <abbrev xmlns:xlink="http://www.w3.org/1999/xlink" xlink:title="posterior eye row width" id="ABBRID0EV4BI" xlink:type="simple">PERW</abbrev> 1.70, <abbrev xmlns:xlink="http://www.w3.org/1999/xlink" xlink:title="eye field length" id="ABBRID0EZ4BI" xlink:type="simple">EFL</abbrev> 1.07. Legs: I 4.33 (1.25, 0.80, 1.20, 0.63, 0.45), II 4.07 (1.20, 0.73, 1.13, 0.58, 0.43), III 4.58 (1.43, 0.75, 1.00, 0.90, 0.50), IV 5.06 (1.55, 0.73, 1.15, 1.13, 0.50). Habitus (Fig. <xref ref-type="fig" rid="F6">6E</xref>) similar to that of male except paler carapace without lateral, white setal bands and dorsum of abdomen with pair of posterior, round, white setal spots.</p><p>Epigyne (Fig. <xref ref-type="fig" rid="F6">6A, B</xref>): slightly wider than long, with pair of bell-shaped hoods opened oblique posteriorly and close to each other at anterior-most edges; atrium almost oval, anteriorly located; copulatory openings slit-shaped; copulatory ducts forming arc-shaped portions lateral to copulatory openings at origin, then curved and twisted into irregular path; spermathecae sub-spherical, touched each other; fertilization ducts almost transversely extending.</p></tp:treatment-sec><tp:treatment-sec sec-type="distribution" id="SECID0EH5BI"><title>Distribution.</title><p>Known only from the type locality in Yunnan, China (Fig. <xref ref-type="fig" rid="F2">2</xref>).</p></tp:treatment-sec><tp:treatment-sec sec-type="etymology" id="SECID0ER5BI"><title>Etymology.</title><p>The species name is a patronym in honor of Prof. Jerzy Prószyński, who has significantly contributed to the taxonomy of salticid spiders worldwide; noun (name) in genitive case.</p></tp:treatment-sec><tp:treatment-sec><!--Section generated to contain objects referenced in tp:taxon-treatment.--><fig id="F2" position="float" orientation="portrait"><object-id xmlns:xlink="http://www.w3.org/1999/xlink" content-type="doi" xlink:type="simple">10.3897/zookeys.1257.160127.figure2</object-id><object-id xmlns:xlink="http://www.w3.org/1999/xlink" content-type="arpha" xlink:type="simple">D053B206-E158-5BFA-B1AD-54A5BA6A42ED</object-id><label>Figure 2.</label><caption><p>Geographical records of the new species.</p></caption><graphic xmlns:xlink="http://www.w3.org/1999/xlink" xlink:href="zookeys-1257-215_article-160127__-g002.jpg" position="float" orientation="portrait" xlink:type="simple" id="oo_1454174.jpg"><uri content-type="original_file" xlink:type="simple">https://binary.pensoft.net/fig/1454174</uri></graphic></fig></tp:treatment-sec><ref-list><ref id="B32"><mixed-citation xmlns:xlink="http://www.w3.org/1999/xlink" xlink:type="simple"><person-group><name name-style="western"><surname>Żabka</surname><given-names>M</given-names></name></person-group> (<year>1981</year>) <article-title>New species of <italic><tp:taxon-name><tp:taxon-name-part taxon-name-part-type="genus">Yaginumaella</tp:taxon-name-part></tp:taxon-name></italic> Prószyński 1976 and <italic><tp:taxon-name><tp:taxon-name-part taxon-name-part-type="genus">Helicius</tp:taxon-name-part></tp:taxon-name></italic> Prószyński 1976 (<tp:taxon-name><tp:taxon-name-part taxon-name-part-type="order">Araneae</tp:taxon-name-part></tp:taxon-name>, <tp:taxon-name><tp:taxon-name-part taxon-name-part-type="family">Salticidae</tp:taxon-name-part></tp:taxon-name>) from Bhutan and Burma.</article-title><source>Entomologica Basiliensis</source><volume>6</volume>: <fpage>5</fpage>–<lpage>41</lpage>.</mixed-citation></ref><ref id="B30"><mixed-citation xmlns:xlink="http://www.w3.org/1999/xlink" xlink:type="simple"><person-group><name name-style="western"><surname>Yang</surname><given-names>SF</given-names></name><name name-style="western"><surname>Peng</surname><given-names>XJ</given-names></name></person-group> (<year>2023</year>) <article-title>A review of the <italic><tp:taxon-name><tp:taxon-name-part taxon-name-part-type="genus">Ptocasius</tp:taxon-name-part></tp:taxon-name></italic> Simon, 1885 spiders of Gaoligong Mountains, China (<tp:taxon-name><tp:taxon-name-part taxon-name-part-type="order">Araneae</tp:taxon-name-part></tp:taxon-name>: <tp:taxon-name><tp:taxon-name-part taxon-name-part-type="family">Salticidae</tp:taxon-name-part></tp:taxon-name>).</article-title><source>European Journal of Taxonomy</source><volume>903</volume>: <fpage>1</fpage>–<lpage>61</lpage>. <ext-link xlink:href="10.5852/ejt.2023.903.2321" ext-link-type="doi" xlink:type="simple">https://doi.org/10.5852/ejt.2023.903.2321</ext-link></mixed-citation></ref></ref-list></tp:taxon-treatment>
