# Supplementary material for: ﻿Description of two new genera and seven new species of Plexippina Simon, 1901 (Araneae, Salticidae, Plexippini) from Southwest China, with a review of Yaginumaella Prószyński, 1979
Source: Zookeys. 2025 Oct 30;1257:215–47. doi: 10.3897/zookeys.1257.160127 (PMC12592996; doi:10.3897/zookeys.1257.160127)
Supplement: XML Treatment for Yaginumaella [file zookeys.1257.160127-treatment5.xml]

<!DOCTYPE tp:taxon-treatment
  PUBLIC "-//TaxonX//DTD Taxonomic Treatment Publishing DTD v0 20100105//EN" "tax-treatment-NSO.dtd">
<tp:taxon-treatment xmlns:tp="http://www.plazi.org/taxpub"><tp:treatment-meta><kwd-group><label>Taxon classification</label><kwd>
                  <named-content content-type="kingdom">Animalia</named-content>
                </kwd><kwd>
                  <named-content content-type="order">Araneae</named-content>
                </kwd><kwd>
                  <named-content content-type="family">Salticidae</named-content>
                </kwd></kwd-group><mixed-citation publication-type="journal"><person-group><name><surname>Wang</surname><given-names>Cheng</given-names></name><name><surname>Wang</surname><given-names>Ying</given-names></name><name><surname>Mi</surname><given-names>Xiaoqi</given-names></name><name><surname>Li</surname><given-names>Shuqiang</given-names></name></person-group><article-title>﻿Description of two new genera and seven new species of <tp:taxon-name><tp:taxon-name-part taxon-name-part-type="subtribe">Plexippina</tp:taxon-name-part></tp:taxon-name> Simon, 1901 (<tp:taxon-name><tp:taxon-name-part taxon-name-part-type="order">Araneae</tp:taxon-name-part></tp:taxon-name>, <tp:taxon-name><tp:taxon-name-part taxon-name-part-type="family">Salticidae</tp:taxon-name-part></tp:taxon-name>, <tp:taxon-name><tp:taxon-name-part taxon-name-part-type="tribe">Plexippini</tp:taxon-name-part></tp:taxon-name>) from Southwest China, with a review of <italic><tp:taxon-name><tp:taxon-name-part taxon-name-part-type="genus" reg="Yaginumaella">Yaginumaella</tp:taxon-name-part></tp:taxon-name></italic> Prószyński, 1979</article-title><source>Zookeys</source><day>30</day><month>10</month><year>2025</year><volume>1257</volume><fpage>215</fpage><lpage>247</lpage><pub-id pub-id-type="doi">10.3897/zookeys.1257.160127</pub-id></mixed-citation></tp:treatment-meta><tp:nomenclature><label>﻿Genus</label><tp:taxon-name><object-id xmlns:xlink="http://www.w3.org/1999/xlink" content-type="arpha" xlink:type="simple">46C400DE-CE69-5C0A-84F2-4E7F2C3CFF5A</object-id>
                <tp:taxon-name-part taxon-name-part-type="genus" reg="Yaginumaella">Yaginumaella</tp:taxon-name-part>
              </tp:taxon-name><tp:taxon-authority>Prószyński, 1979</tp:taxon-authority></tp:nomenclature><tp:treatment-sec sec-type="type species" id="SECID0EW6BI"><title>Type species.</title><p><italic><tp:taxon-name><tp:taxon-name-part taxon-name-part-type="genus" reg="Pellenes">Pellenes</tp:taxon-name-part> <tp:taxon-name-part taxon-name-part-type="species" reg="ususudi">ususudi</tp:taxon-name-part></tp:taxon-name></italic> Yaginuma, 1972 by original designation.</p></tp:treatment-sec><tp:treatment-sec sec-type="diagnosis" id="SECID0EHACI"><title>Diagnosis.</title><p><italic><tp:taxon-name><tp:taxon-name-part taxon-name-part-type="genus" reg="Yaginumaella">Yaginumaella</tp:taxon-name-part></tp:taxon-name></italic> resembles that of <italic><tp:taxon-name><tp:taxon-name-part taxon-name-part-type="genus" reg="Ptocasius">Ptocasius</tp:taxon-name-part></tp:taxon-name></italic> in having similar copulatory organs, but can be distinguished by the followings: 1) the presence of a posterior tegular lobe and lack of a tegular bump (Figs <xref ref-type="fig" rid="F7">7B</xref>, <xref ref-type="fig" rid="F9">9B</xref>, <xref ref-type="fig" rid="F11">11B</xref>, <xref ref-type="fig" rid="F13">13B</xref>, <xref ref-type="fig" rid="F15">15C</xref>) vs lacking of a tegular lobe and having a tegular bump (modified into a pale area in the type species and its congeners) near the embolic base in <italic><tp:taxon-name><tp:taxon-name-part taxon-name-part-type="genus" reg="Ptocasius">Ptocasius</tp:taxon-name-part></tp:taxon-name></italic> (<xref ref-type="bibr" rid="B33">Żabka 1985</xref>: figs 513, 517, 521; <xref ref-type="bibr" rid="B1">Cao et al. 2016</xref>: fig. 38C, D; <xref ref-type="bibr" rid="B18">Patoleta et al. 2020</xref>: fig. 7G, H); 2) the presence of a longitudinal, thoraical stripe (Figs <xref ref-type="fig" rid="F8">8C, E</xref>, <xref ref-type="fig" rid="F10">10E, F</xref>, <xref ref-type="fig" rid="F12">12C, D</xref>, <xref ref-type="fig" rid="F16">16C, E</xref>) vs absent in <italic><tp:taxon-name><tp:taxon-name-part taxon-name-part-type="genus" reg="Ptocasius">Ptocasius</tp:taxon-name-part></tp:taxon-name></italic> (<xref ref-type="bibr" rid="B18">Patoleta et al. 2020</xref>: figs 7A, 8A, 9A; <xref ref-type="bibr" rid="B13">Logunov 2024</xref>: figs 125, 130); 3) the copulartory ducts are diverse in path (Fig. <xref ref-type="fig" rid="F8">8B</xref>, <xref ref-type="fig" rid="F10">10C, D</xref>, <xref ref-type="fig" rid="F12">12B</xref>, <xref ref-type="fig" rid="F14">14B, D</xref>, <xref ref-type="fig" rid="F16">16B</xref>) vs very consistent, curved into almost U-shapes until forming median ridges, and then run posteriorly and continue to form distal coils encircled or around the distinct, elongate-oval sermathecae in <italic><tp:taxon-name><tp:taxon-name-part taxon-name-part-type="genus" reg="Ptocasius">Ptocasius</tp:taxon-name-part></tp:taxon-name></italic> (<xref ref-type="bibr" rid="B33">Żabka 1985</xref>: fig. 526; <xref ref-type="bibr" rid="B1">Cao et al. 2016</xref>: fig. 38B; <xref ref-type="bibr" rid="B18">Patoleta et al. 2020</xref>: fig. 8G, H, 9G, H). The female of <italic><tp:taxon-name><tp:taxon-name-part taxon-name-part-type="genus" reg="Yaginumaella">Yaginumaella</tp:taxon-name-part></tp:taxon-name></italic> also somewhat resembles some of the species of <italic><tp:taxon-name><tp:taxon-name-part taxon-name-part-type="genus" reg="Thyene">Thyene</tp:taxon-name-part></tp:taxon-name></italic> Simon, 1885 mainly reported from East and South Asia, such as <italic><tp:taxon-name><tp:taxon-name-part taxon-name-part-type="genus" reg="Thyene">T.</tp:taxon-name-part> <tp:taxon-name-part taxon-name-part-type="species" reg="yuxi">yuxi</tp:taxon-name-part></tp:taxon-name></italic> Xie &amp; Peng, 1995, in having a similar habitus and epigynal structure, but can be distinguished by the diverse path of copulatory ducts (Figs <xref ref-type="fig" rid="F8">8B</xref>, <xref ref-type="fig" rid="F10">10C, D</xref>, <xref ref-type="fig" rid="F12">12B</xref>, <xref ref-type="fig" rid="F14">14B, D</xref>, <xref ref-type="fig" rid="F16">16B</xref>) vs relatively united, curved into almost U-shapes until forming median ridges, and then run posteriorly and continue to create several distal loops (<xref ref-type="bibr" rid="B24">Wang et al. 2023b</xref>: figs 49B, 51B); 2) the single retromarginal cheliceral tooth (see the below description of the <italic><tp:taxon-name><tp:taxon-name-part taxon-name-part-type="genus" reg="Yaginumaella">Yaginumaella</tp:taxon-name-part></tp:taxon-name></italic> spp.) vs a bifurcated tooth with two cusps in those of <italic><tp:taxon-name><tp:taxon-name-part taxon-name-part-type="genus" reg="Thyene">Thyene</tp:taxon-name-part></tp:taxon-name></italic> species (see the description in <xref ref-type="bibr" rid="B24">Wang et al. 2023b</xref>).</p></tp:treatment-sec><tp:treatment-sec sec-type="description" id="SECID0ELGCI"><title>Description.</title><p>Small to medium-sized spiders. Carapace almost square, and setose, mostly with pair of sub-marginal pale setal bands, and longitudinal, central stripe extending across thoracic surface. Chelicerae with typical dentition (two promarginal teeth and one retromarginal tooth), except <italic><tp:taxon-name><tp:taxon-name-part taxon-name-part-type="genus" reg="Yaginumaella">Y.</tp:taxon-name-part> <tp:taxon-name-part taxon-name-part-type="species" reg="medog">medog</tp:taxon-name-part></tp:taxon-name></italic> with two retromarginal teeth. Endites broadened distally, with pale disto-inner areas and disto-inner marginal dense setae. Labium tapered, covered with disto-marginal setae. Sternum almost shield-shaped, mostly with straight anterior edge. Legs vary in color and spiny. Dorsum of abdomen with longitudinal, central irregular patch; venter mostly with dotted lines.</p><p>Male palp: tibia mostly almost as long as wide except <italic><tp:taxon-name><tp:taxon-name-part taxon-name-part-type="genus" reg="Yaginumaella">Y.</tp:taxon-name-part> <tp:taxon-name-part taxon-name-part-type="species" reg="medog">medog</tp:taxon-name-part></tp:taxon-name></italic> with much longer tibia; retrolateral tibial apophysis mainly tapered, bifurcated or not; cymbium setose, with truncated or cambered anterior edge, and retrolateral process (just present in <italic><tp:taxon-name><tp:taxon-name-part taxon-name-part-type="genus" reg="Yaginumaella">Y.</tp:taxon-name-part> <tp:taxon-name-part taxon-name-part-type="species" reg="qianlei">qianlei</tp:taxon-name-part></tp:taxon-name></italic>), tegulum swollen medio-posteriorly, with obvious posterior lobe; sperm duct runs along tegular submargin, and gradually thinner from retrolateral most portion; embolus originates from posterior or prolateral portion of tegulum, curved clockwise, and mostly with pointed tip.</p><p>Epigyne: with pair of epigynal hoods with different shapes and situations key to species identification; atrium mainly anteriorly located, with various sizes, copulatory openings slit-shaped, beneath lateral portions of atrium, copulatory ducts forming different paths, secondary spermatheca/accessory glands appear in limited species (such as <italic><tp:taxon-name><tp:taxon-name-part taxon-name-part-type="genus" reg="Yaginumaella">Y.</tp:taxon-name-part> <tp:taxon-name-part taxon-name-part-type="species" reg="spinapophysis">spinapophysis</tp:taxon-name-part></tp:taxon-name></italic>, could also be presented in <italic><tp:taxon-name><tp:taxon-name-part taxon-name-part-type="genus" reg="Yaginumaella">Y.</tp:taxon-name-part> <tp:taxon-name-part taxon-name-part-type="species" reg="orthomargina">orthomargina</tp:taxon-name-part></tp:taxon-name></italic>, but not clear show); spermathecae without distinct broader, touched or separated each other; fertilization ducts lamellar, appear in anterior-most edges of spermathecae.</p></tp:treatment-sec><tp:treatment-sec sec-type="Composition" id="SECID0EMICI"><title>Composition.</title><p>The genus currently includes 78 species.</p><p><italic><tp:taxon-name><tp:taxon-name-part taxon-name-part-type="genus" reg="Yaginumaella">Yaginumaella</tp:taxon-name-part> <tp:taxon-name-part taxon-name-part-type="species" reg="aishwaryi">aishwaryi</tp:taxon-name-part></tp:taxon-name></italic> Sunil Jose, 2013, <italic><tp:taxon-name><tp:taxon-name-part taxon-name-part-type="genus" reg="Yaginumaella">Y.</tp:taxon-name-part> <tp:taxon-name-part taxon-name-part-type="species" reg="angulata">angulata</tp:taxon-name-part></tp:taxon-name></italic> (Yang &amp; Peng, 2023), comb. nov., <italic><tp:taxon-name><tp:taxon-name-part taxon-name-part-type="genus" reg="Yaginumaella">Y.</tp:taxon-name-part> <tp:taxon-name-part taxon-name-part-type="species" reg="armata">armata</tp:taxon-name-part></tp:taxon-name></italic> (Jastrzebski, 2011), <italic><tp:taxon-name><tp:taxon-name-part taxon-name-part-type="genus" reg="Yaginumaella">Y.</tp:taxon-name-part> <tp:taxon-name-part taxon-name-part-type="species" reg="badongensis">badongensis</tp:taxon-name-part></tp:taxon-name></italic> Song &amp; Chai, 1992, comb. rest., <italic><tp:taxon-name><tp:taxon-name-part taxon-name-part-type="genus" reg="Yaginumaella">Y.</tp:taxon-name-part> <tp:taxon-name-part taxon-name-part-type="species" reg="bhutanica">bhutanica</tp:taxon-name-part></tp:taxon-name></italic> Żabka, 1981, comb. rest., <italic><tp:taxon-name><tp:taxon-name-part taxon-name-part-type="genus" reg="Yaginumaella">Y.</tp:taxon-name-part> <tp:taxon-name-part taxon-name-part-type="species" reg="bulbosa">bulbosa</tp:taxon-name-part></tp:taxon-name></italic> Peng, Tang &amp; Li, 2008, comb. rest., <italic><tp:taxon-name><tp:taxon-name-part taxon-name-part-type="genus" reg="Yaginumaella">Y.</tp:taxon-name-part> <tp:taxon-name-part taxon-name-part-type="species" reg="cambridgei">cambridgei</tp:taxon-name-part></tp:taxon-name></italic> Żabka, 1981, comb. rest., <italic><tp:taxon-name><tp:taxon-name-part taxon-name-part-type="genus" reg="Yaginumaella">Y.</tp:taxon-name-part> <tp:taxon-name-part taxon-name-part-type="species" reg="circula">circula</tp:taxon-name-part></tp:taxon-name></italic> (Yang &amp; Peng, 2023), comb. nov., <italic><tp:taxon-name><tp:taxon-name-part taxon-name-part-type="genus" reg="Yaginumaella">Y.</tp:taxon-name-part> <tp:taxon-name-part taxon-name-part-type="species" reg="curvata">curvata</tp:taxon-name-part></tp:taxon-name></italic> Li, Liu &amp; Peng, 2024, <italic><tp:taxon-name><tp:taxon-name-part taxon-name-part-type="genus" reg="Yaginumaella">Y.</tp:taxon-name-part> <tp:taxon-name-part taxon-name-part-type="species" reg="dali">dali</tp:taxon-name-part></tp:taxon-name></italic> Shao, Li &amp; Yang, 2014, <italic><tp:taxon-name><tp:taxon-name-part taxon-name-part-type="genus" reg="Yaginumaella">Y.</tp:taxon-name-part> <tp:taxon-name-part taxon-name-part-type="species" reg="danzhu">danzhu</tp:taxon-name-part></tp:taxon-name></italic> (Yang &amp; Peng, 2023), comb. nov., <italic><tp:taxon-name><tp:taxon-name-part taxon-name-part-type="genus" reg="Yaginumaella">Y.</tp:taxon-name-part> <tp:taxon-name-part taxon-name-part-type="species" reg="daolangi">daolangi</tp:taxon-name-part></tp:taxon-name></italic> sp. nov., <italic><tp:taxon-name><tp:taxon-name-part taxon-name-part-type="genus" reg="Yaginumaella">Y.</tp:taxon-name-part> <tp:taxon-name-part taxon-name-part-type="species" reg="davidi">davidi</tp:taxon-name-part></tp:taxon-name></italic> (Yang &amp; Peng, 2023), comb. nov., <italic><tp:taxon-name><tp:taxon-name-part taxon-name-part-type="genus" reg="Yaginumaella">Y.</tp:taxon-name-part> <tp:taxon-name-part taxon-name-part-type="species" reg="daweishan">daweishan</tp:taxon-name-part></tp:taxon-name></italic> Wang, Mi, Li &amp; Xu, 2024, <italic><tp:taxon-name><tp:taxon-name-part taxon-name-part-type="genus" reg="Yaginumaella">Y.</tp:taxon-name-part> <tp:taxon-name-part taxon-name-part-type="species" reg="erlang">erlang</tp:taxon-name-part></tp:taxon-name></italic> Wang, Mi &amp; Li, 2024, <italic><tp:taxon-name><tp:taxon-name-part taxon-name-part-type="genus" reg="Yaginumaella">Y.</tp:taxon-name-part> <tp:taxon-name-part taxon-name-part-type="species" reg="falcata">falcata</tp:taxon-name-part></tp:taxon-name></italic> Zhu, Zhang, Zhang &amp; Chen, 2005, comb. rest., <italic><tp:taxon-name><tp:taxon-name-part taxon-name-part-type="genus" reg="Yaginumaella">Y.</tp:taxon-name-part> <tp:taxon-name-part taxon-name-part-type="species" reg="filiforma">filiforma</tp:taxon-name-part></tp:taxon-name></italic> (Yang &amp; Peng, 2023), comb. nov., <italic><tp:taxon-name><tp:taxon-name-part taxon-name-part-type="genus" reg="Yaginumaella">Y.</tp:taxon-name-part> <tp:taxon-name-part taxon-name-part-type="species" reg="flexa">flexa</tp:taxon-name-part></tp:taxon-name></italic> Song &amp; Chai, 1992, <italic><tp:taxon-name><tp:taxon-name-part taxon-name-part-type="genus" reg="Yaginumaella">Y.</tp:taxon-name-part> <tp:taxon-name-part taxon-name-part-type="species" reg="foliolata">foliolata</tp:taxon-name-part></tp:taxon-name></italic> (Yang &amp; Peng, 2023), comb. nov., <italic><tp:taxon-name><tp:taxon-name-part taxon-name-part-type="genus" reg="Yaginumaella">Y.</tp:taxon-name-part> <tp:taxon-name-part taxon-name-part-type="species" reg="gemina">gemina</tp:taxon-name-part></tp:taxon-name></italic> (Yang &amp; Peng, 2023), comb. nov., <italic><tp:taxon-name><tp:taxon-name-part taxon-name-part-type="genus" reg="Yaginumaella">Y.</tp:taxon-name-part> <tp:taxon-name-part taxon-name-part-type="species" reg="gogonaica">gogonaica</tp:taxon-name-part></tp:taxon-name></italic> Żabka, 1981, comb. rest., <italic><tp:taxon-name><tp:taxon-name-part taxon-name-part-type="genus" reg="Yaginumaella">Y.</tp:taxon-name-part> <tp:taxon-name-part taxon-name-part-type="species" reg="hagiang">hagiang</tp:taxon-name-part></tp:taxon-name></italic> Wang, Li &amp; Pham, 2023, <italic><tp:taxon-name><tp:taxon-name-part taxon-name-part-type="genus" reg="Yaginumaella">Y.</tp:taxon-name-part> <tp:taxon-name-part taxon-name-part-type="species" reg="helvetorum">helvetorum</tp:taxon-name-part></tp:taxon-name></italic> Żabka, 1981, comb. rest., <italic><tp:taxon-name><tp:taxon-name-part taxon-name-part-type="genus" reg="Yaginumaella">Y.</tp:taxon-name-part> <tp:taxon-name-part taxon-name-part-type="species" reg="hubeiensis">hubeiensis</tp:taxon-name-part></tp:taxon-name></italic> Li, Wang, Irfan &amp; Peng, 2018, comb. rest., <italic><tp:taxon-name><tp:taxon-name-part taxon-name-part-type="genus" reg="Yaginumaella">Y.</tp:taxon-name-part> <tp:taxon-name-part taxon-name-part-type="species" reg="hybrida">hybrida</tp:taxon-name-part></tp:taxon-name></italic> Żabka, 1981, comb. rest., <italic><tp:taxon-name><tp:taxon-name-part taxon-name-part-type="genus" reg="Yaginumaella">Y.</tp:taxon-name-part> <tp:taxon-name-part taxon-name-part-type="species" reg="hyogoensis">hyogoensis</tp:taxon-name-part></tp:taxon-name></italic> Bohdanowicz &amp; Prószyński, 1987, <italic><tp:taxon-name><tp:taxon-name-part taxon-name-part-type="genus" reg="Yaginumaella">Y.</tp:taxon-name-part> <tp:taxon-name-part taxon-name-part-type="species" reg="intermedia">intermedia</tp:taxon-name-part></tp:taxon-name></italic> Żabka, 1981, comb. rest., <italic><tp:taxon-name><tp:taxon-name-part taxon-name-part-type="genus" reg="Yaginumaella">Y.</tp:taxon-name-part> <tp:taxon-name-part taxon-name-part-type="species" reg="jietouensis">jietouensis</tp:taxon-name-part></tp:taxon-name></italic> (Yang &amp; Peng, 2023), comb. nov., <italic><tp:taxon-name><tp:taxon-name-part taxon-name-part-type="genus" reg="Yaginumaella">Y.</tp:taxon-name-part> <tp:taxon-name-part taxon-name-part-type="species" reg="linzhiensis">linzhiensis</tp:taxon-name-part></tp:taxon-name></italic> (Hu, 2001), comb. nov., <italic><tp:taxon-name><tp:taxon-name-part taxon-name-part-type="genus" reg="Yaginumaella">Y.</tp:taxon-name-part> <tp:taxon-name-part taxon-name-part-type="species" reg="longapophysis">longapophysis</tp:taxon-name-part></tp:taxon-name></italic> (Yang &amp; Peng, 2023), comb. nov., <italic><tp:taxon-name><tp:taxon-name-part taxon-name-part-type="genus" reg="Yaginumaella">Y.</tp:taxon-name-part> <tp:taxon-name-part taxon-name-part-type="species" reg="longlingensis">longlingensis</tp:taxon-name-part></tp:taxon-name></italic> (Yang &amp; Peng, 2023), comb. nov., <italic><tp:taxon-name><tp:taxon-name-part taxon-name-part-type="genus" reg="Yaginumaella">Y.</tp:taxon-name-part> <tp:taxon-name-part taxon-name-part-type="species" reg="longnanensis">longnanensis</tp:taxon-name-part></tp:taxon-name></italic> Yang, Tang &amp; Kim, 1997, <italic><tp:taxon-name><tp:taxon-name-part taxon-name-part-type="genus" reg="Yaginumaella">Y.</tp:taxon-name-part> <tp:taxon-name-part taxon-name-part-type="species" reg="lushiensis">lushiensis</tp:taxon-name-part></tp:taxon-name></italic> Zhang &amp; Zhu, 2007 comb. rest., <italic><tp:taxon-name><tp:taxon-name-part taxon-name-part-type="genus" reg="Yaginumaella">Y.</tp:taxon-name-part> <tp:taxon-name-part taxon-name-part-type="species" reg="lushuiensis">lushuiensis</tp:taxon-name-part></tp:taxon-name></italic> Liu, Yang &amp; Peng, 2016, <italic><tp:taxon-name><tp:taxon-name-part taxon-name-part-type="genus" reg="Yaginumaella">Y.</tp:taxon-name-part> <tp:taxon-name-part taxon-name-part-type="species" reg="medog">medog</tp:taxon-name-part></tp:taxon-name></italic> sp. nov., <italic><tp:taxon-name><tp:taxon-name-part taxon-name-part-type="genus" reg="Yaginumaella">Y.</tp:taxon-name-part> <tp:taxon-name-part taxon-name-part-type="species" reg="medvedevi">medvedevi</tp:taxon-name-part></tp:taxon-name></italic> Prószyński, 1979, <italic><tp:taxon-name><tp:taxon-name-part taxon-name-part-type="genus" reg="Yaginumaella">Y.</tp:taxon-name-part> <tp:taxon-name-part taxon-name-part-type="species" reg="moinba">moinba</tp:taxon-name-part></tp:taxon-name></italic> Wang, Mi, Li &amp; Xu, 2024, <italic><tp:taxon-name><tp:taxon-name-part taxon-name-part-type="genus" reg="Yaginumaella">Y.</tp:taxon-name-part> <tp:taxon-name-part taxon-name-part-type="species" reg="montana">montana</tp:taxon-name-part></tp:taxon-name></italic> Żabka, 1981, comb. rest., <italic><tp:taxon-name><tp:taxon-name-part taxon-name-part-type="genus" reg="Yaginumaella">Y.</tp:taxon-name-part> <tp:taxon-name-part taxon-name-part-type="species" reg="nepalica">nepalica</tp:taxon-name-part></tp:taxon-name></italic> Żabka, 1980, comb. rest. <italic><tp:taxon-name><tp:taxon-name-part taxon-name-part-type="genus" reg="Yaginumaella">Y.</tp:taxon-name-part> <tp:taxon-name-part taxon-name-part-type="species" reg="nobilis">nobilis</tp:taxon-name-part></tp:taxon-name></italic> Żabka, 1981, comb. rest., <italic><tp:taxon-name><tp:taxon-name-part taxon-name-part-type="genus" reg="Yaginumaella">Y.</tp:taxon-name-part> <tp:taxon-name-part taxon-name-part-type="species" reg="nova">nova</tp:taxon-name-part></tp:taxon-name></italic> Żabka, 1981, comb. rest., <italic><tp:taxon-name><tp:taxon-name-part taxon-name-part-type="genus" reg="Yaginumaella">Y.</tp:taxon-name-part> <tp:taxon-name-part taxon-name-part-type="species" reg="orientalis">orientalis</tp:taxon-name-part></tp:taxon-name></italic> Żabka, 1981, comb. rest., <italic><tp:taxon-name><tp:taxon-name-part taxon-name-part-type="genus" reg="Yaginumaella">Y.</tp:taxon-name-part> <tp:taxon-name-part taxon-name-part-type="species" reg="originalis">originalis</tp:taxon-name-part></tp:taxon-name></italic> Żabka, 1981, comb. rest., <italic><tp:taxon-name><tp:taxon-name-part taxon-name-part-type="genus" reg="Yaginumaella">Y.</tp:taxon-name-part> <tp:taxon-name-part taxon-name-part-type="species" reg="orthomargina">orthomargina</tp:taxon-name-part></tp:taxon-name></italic> Shao, Li &amp; Yang, 2014, <italic><tp:taxon-name><tp:taxon-name-part taxon-name-part-type="genus" reg="Yaginumaella">Y.</tp:taxon-name-part> <tp:taxon-name-part taxon-name-part-type="species" reg="pentamaculata">pentamaculata</tp:taxon-name-part></tp:taxon-name></italic> (Hu, 2001), comb. nov., <italic><tp:taxon-name><tp:taxon-name-part taxon-name-part-type="genus" reg="Yaginumaella">Y.</tp:taxon-name-part> <tp:taxon-name-part taxon-name-part-type="species" reg="pilosa">pilosa</tp:taxon-name-part></tp:taxon-name></italic> Żabka, 1981, comb. rest., <italic><tp:taxon-name><tp:taxon-name-part taxon-name-part-type="genus" reg="Yaginumaella">Y.</tp:taxon-name-part> <tp:taxon-name-part taxon-name-part-type="species" reg="pingbian">pingbian</tp:taxon-name-part></tp:taxon-name></italic> Wang, Mi, Li &amp; Xu, 2024, <italic><tp:taxon-name><tp:taxon-name-part taxon-name-part-type="genus" reg="Yaginumaella">Y.</tp:taxon-name-part> <tp:taxon-name-part taxon-name-part-type="species" reg="pseudoflexa">pseudoflexa</tp:taxon-name-part></tp:taxon-name></italic> Liu, Yang &amp; Peng, 2016, comb. rest., <italic><tp:taxon-name><tp:taxon-name-part taxon-name-part-type="genus" reg="Yaginumaella">Y.</tp:taxon-name-part> <tp:taxon-name-part taxon-name-part-type="species" reg="pulchella">pulchella</tp:taxon-name-part></tp:taxon-name></italic> Li, Wang, Irfan &amp; Peng, 2018, comb. rest., <italic><tp:taxon-name><tp:taxon-name-part taxon-name-part-type="genus" reg="Yaginumaella">Y.</tp:taxon-name-part> <tp:taxon-name-part taxon-name-part-type="species" reg="qianlei">qianlei</tp:taxon-name-part></tp:taxon-name></italic> sp. nov., <italic><tp:taxon-name><tp:taxon-name-part taxon-name-part-type="genus" reg="Yaginumaella">Y.</tp:taxon-name-part> <tp:taxon-name-part taxon-name-part-type="species" reg="rectangula">rectangula</tp:taxon-name-part></tp:taxon-name></italic> (Yang &amp; Peng, 2023), comb. nov., <italic><tp:taxon-name><tp:taxon-name-part taxon-name-part-type="genus" reg="Yaginumaella">Y.</tp:taxon-name-part> <tp:taxon-name-part taxon-name-part-type="species" reg="robusta">robusta</tp:taxon-name-part></tp:taxon-name></italic> (Yang &amp; Peng, 2023), comb. nov., <italic><tp:taxon-name><tp:taxon-name-part taxon-name-part-type="genus" reg="Yaginumaella">Y.</tp:taxon-name-part> <tp:taxon-name-part taxon-name-part-type="species" reg="senchalensis">senchalensis</tp:taxon-name-part></tp:taxon-name></italic> Prószyński, 1992 , comb. rest., <italic><tp:taxon-name><tp:taxon-name-part taxon-name-part-type="genus" reg="Yaginumaella">Y.</tp:taxon-name-part> <tp:taxon-name-part taxon-name-part-type="species" reg="silvatica">silvatica</tp:taxon-name-part></tp:taxon-name></italic> Żabka, 1981, comb. rest., <italic><tp:taxon-name><tp:taxon-name-part taxon-name-part-type="genus" reg="Yaginumaella">Y.</tp:taxon-name-part> <tp:taxon-name-part taxon-name-part-type="species" reg="simoni">simoni</tp:taxon-name-part></tp:taxon-name></italic> Żabka, 1981, comb. rest., <italic><tp:taxon-name><tp:taxon-name-part taxon-name-part-type="genus" reg="Yaginumaella">Y.</tp:taxon-name-part> <tp:taxon-name-part taxon-name-part-type="species" reg="songi">songi</tp:taxon-name-part></tp:taxon-name></italic> (Logunov, 1995), comb. nov., <italic><tp:taxon-name><tp:taxon-name-part taxon-name-part-type="genus" reg="Yaginumaella">Y.</tp:taxon-name-part> <tp:taxon-name-part taxon-name-part-type="species" reg="spinapophysis">spinapophysis</tp:taxon-name-part></tp:taxon-name></italic> sp. nov., <italic><tp:taxon-name><tp:taxon-name-part taxon-name-part-type="genus" reg="Yaginumaella">Y.</tp:taxon-name-part> <tp:taxon-name-part taxon-name-part-type="species" reg="stemmleri">stemmleri</tp:taxon-name-part></tp:taxon-name></italic> Żabka, 1981, comb. rest., <italic><tp:taxon-name><tp:taxon-name-part taxon-name-part-type="genus" reg="Yaginumaella">Y.</tp:taxon-name-part> <tp:taxon-name-part taxon-name-part-type="species" reg="strandi">strandi</tp:taxon-name-part></tp:taxon-name></italic> Żabka, 1981, comb. rest., <italic><tp:taxon-name><tp:taxon-name-part taxon-name-part-type="genus" reg="Yaginumaella">Y.</tp:taxon-name-part> <tp:taxon-name-part taxon-name-part-type="species" reg="striatipes">striatipes</tp:taxon-name-part></tp:taxon-name></italic> (Grube, 1861), <italic><tp:taxon-name><tp:taxon-name-part taxon-name-part-type="genus" reg="Yaginumaella">Y.</tp:taxon-name-part> <tp:taxon-name-part taxon-name-part-type="species" reg="subhubeiensis">subhubeiensis</tp:taxon-name-part></tp:taxon-name></italic> (Wang, Mi &amp; Peng, 2023), comb. nov., <italic><tp:taxon-name><tp:taxon-name-part taxon-name-part-type="genus" reg="Yaginumaella">Y.</tp:taxon-name-part> <tp:taxon-name-part taxon-name-part-type="species" reg="supina">supina</tp:taxon-name-part></tp:taxon-name></italic> Żabka, 1981, comb. rest., <italic><tp:taxon-name><tp:taxon-name-part taxon-name-part-type="genus" reg="Yaginumaella">Y.</tp:taxon-name-part> <tp:taxon-name-part taxon-name-part-type="species" reg="tenella">tenella</tp:taxon-name-part></tp:taxon-name></italic> Żabka, 1981, comb. rest., <italic><tp:taxon-name><tp:taxon-name-part taxon-name-part-type="genus" reg="Yaginumaella">Y.</tp:taxon-name-part> <tp:taxon-name-part taxon-name-part-type="species" reg="tengchongensis">tengchongensis</tp:taxon-name-part></tp:taxon-name></italic> (Yang &amp; Peng, 2023), comb. nov., <italic><tp:taxon-name><tp:taxon-name-part taxon-name-part-type="genus" reg="Yaginumaella">Y.</tp:taxon-name-part> <tp:taxon-name-part taxon-name-part-type="species" reg="tenzingi">tenzingi</tp:taxon-name-part></tp:taxon-name></italic> Żabka, 1980, comb. rest., <italic><tp:taxon-name><tp:taxon-name-part taxon-name-part-type="genus" reg="Yaginumaella">Y.</tp:taxon-name-part> <tp:taxon-name-part taxon-name-part-type="species" reg="thakkholaica">thakkholaica</tp:taxon-name-part></tp:taxon-name></italic> Żabka, 1980, comb. rest., <italic><tp:taxon-name><tp:taxon-name-part taxon-name-part-type="genus" reg="Yaginumaella">Y.</tp:taxon-name-part> <tp:taxon-name-part taxon-name-part-type="species" reg="thimphuica">thimphuica</tp:taxon-name-part></tp:taxon-name></italic> Żabka, 1981, comb. rest., <italic><tp:taxon-name><tp:taxon-name-part taxon-name-part-type="genus" reg="Yaginumaella">Y.</tp:taxon-name-part> <tp:taxon-name-part taxon-name-part-type="species" reg="umbellulata">umbellulata</tp:taxon-name-part></tp:taxon-name></italic> (Yang &amp; Peng, 2023), comb. nov., <italic><tp:taxon-name><tp:taxon-name-part taxon-name-part-type="genus" reg="Yaginumaella">Y.</tp:taxon-name-part> <tp:taxon-name-part taxon-name-part-type="species" reg="urbanii">urbanii</tp:taxon-name-part></tp:taxon-name></italic> Żabka, 1981, comb. rest., <italic><tp:taxon-name><tp:taxon-name-part taxon-name-part-type="genus" reg="Yaginumaella">Y.</tp:taxon-name-part> <tp:taxon-name-part taxon-name-part-type="species" reg="ususudi">ususudi</tp:taxon-name-part></tp:taxon-name></italic> (Yaginuma, 1972), <italic><tp:taxon-name><tp:taxon-name-part taxon-name-part-type="genus" reg="Yaginumaella">Y.</tp:taxon-name-part> <tp:taxon-name-part taxon-name-part-type="species" reg="variegata">variegata</tp:taxon-name-part></tp:taxon-name></italic> (Logunov, 1995), comb. nov., <italic><tp:taxon-name><tp:taxon-name-part taxon-name-part-type="genus" reg="Yaginumaella">Y.</tp:taxon-name-part> <tp:taxon-name-part taxon-name-part-type="species" reg="versicolor">versicolor</tp:taxon-name-part></tp:taxon-name></italic> Żabka, 1981, comb. rest., <italic><tp:taxon-name><tp:taxon-name-part taxon-name-part-type="genus" reg="Yaginumaella">Y.</tp:taxon-name-part> <tp:taxon-name-part taxon-name-part-type="species" reg="wangdica">wangdica</tp:taxon-name-part></tp:taxon-name></italic> Żabka, 1981, comb. rest., <italic><tp:taxon-name><tp:taxon-name-part taxon-name-part-type="genus" reg="Yaginumaella">Y.</tp:taxon-name-part> <tp:taxon-name-part taxon-name-part-type="species" reg="wenxianensis">wenxianensis</tp:taxon-name-part></tp:taxon-name></italic> (Tang &amp; Yang, 1995), <italic><tp:taxon-name><tp:taxon-name-part taxon-name-part-type="genus" reg="Yaginumaella">Y.</tp:taxon-name-part> <tp:taxon-name-part taxon-name-part-type="species" reg="wuermli">wuermli</tp:taxon-name-part></tp:taxon-name></italic> Żabka, 1981, comb. rest., <italic><tp:taxon-name><tp:taxon-name-part taxon-name-part-type="genus" reg="Yaginumaella">Y.</tp:taxon-name-part> <tp:taxon-name-part taxon-name-part-type="species" reg="xiaoqingi">xiaoqingi</tp:taxon-name-part></tp:taxon-name></italic> sp. nov., <italic><tp:taxon-name><tp:taxon-name-part taxon-name-part-type="genus" reg="Yaginumaella">Y.</tp:taxon-name-part> <tp:taxon-name-part taxon-name-part-type="species" reg="zabkai">zabkai</tp:taxon-name-part></tp:taxon-name></italic> Wang, Mi &amp; Peng, 2023, <italic><tp:taxon-name><tp:taxon-name-part taxon-name-part-type="genus" reg="Yaginumaella">Y.</tp:taxon-name-part> <tp:taxon-name-part taxon-name-part-type="species" reg="zonata">zonata</tp:taxon-name-part></tp:taxon-name></italic> (Yang &amp; Peng, 2023), comb. nov.</p></tp:treatment-sec><tp:treatment-sec sec-type="distribution" id="SECID0ENDDI"><title>Distribution.</title><p>Bhutan, China, Japan, India, Kazakhstan, Korea, Myanmar, Nepal, Russia (Far East), Vietnam.</p></tp:treatment-sec><tp:treatment-sec sec-type="comments" id="SECID0ESDDI"><title>Comments.</title><p>54 species are transferred into the genus from <italic><tp:taxon-name><tp:taxon-name-part taxon-name-part-type="genus" reg="Ptocasius">Ptocasius</tp:taxon-name-part></tp:taxon-name></italic> and <italic><tp:taxon-name><tp:taxon-name-part taxon-name-part-type="genus" reg="Menemerus">Menemerus</tp:taxon-name-part></tp:taxon-name></italic> because they are morphologically consistent with the type species and the related congeners. However, some species are uncertain, such as <italic><tp:taxon-name><tp:taxon-name-part taxon-name-part-type="genus" reg="Yaginumaella">Y.</tp:taxon-name-part> <tp:taxon-name-part taxon-name-part-type="species" reg="pilosa">pilosa</tp:taxon-name-part></tp:taxon-name></italic>, and <italic><tp:taxon-name><tp:taxon-name-part taxon-name-part-type="genus" reg="Yaginumaella">Y.</tp:taxon-name-part> <tp:taxon-name-part taxon-name-part-type="species" reg="stemmleri">stemmleri</tp:taxon-name-part></tp:taxon-name></italic>, which present a different male palp from that of <italic><tp:taxon-name><tp:taxon-name-part taxon-name-part-type="genus" reg="Yaginumaella">Yaginumaella</tp:taxon-name-part></tp:taxon-name></italic>, indicating they could not be actual members. They are also being transferred because they should have a similar habitus with <italic><tp:taxon-name><tp:taxon-name-part taxon-name-part-type="genus" reg="Yaginumaella">Yaginumaella</tp:taxon-name-part></tp:taxon-name></italic> rather than <italic><tp:taxon-name><tp:taxon-name-part taxon-name-part-type="genus" reg="Ptocasius">Ptocasius</tp:taxon-name-part></tp:taxon-name></italic> (although their habitus has not been shown, a typical pattern of the described species in Żabka, 1981 was provided (<xref ref-type="bibr" rid="B32">Żabka 1981</xref>: fig. 3), which is consistent with <italic><tp:taxon-name><tp:taxon-name-part taxon-name-part-type="genus" reg="Yaginumaella">Yaginumaella</tp:taxon-name-part></tp:taxon-name></italic>) and thus their generic position also needs further confirmation. The generic position of some remainders in <italic><tp:taxon-name><tp:taxon-name-part taxon-name-part-type="genus" reg="Ptocasius">Ptocasius</tp:taxon-name-part></tp:taxon-name></italic>, also requires additional attention. For example, <italic><tp:taxon-name><tp:taxon-name-part taxon-name-part-type="genus" reg="Ptocasius">P.</tp:taxon-name-part> <tp:taxon-name-part taxon-name-part-type="species" reg="linzhiensis">linzhiensis</tp:taxon-name-part></tp:taxon-name></italic> (Hu, 2001) (transferred from <italic>Morgus</italic>) shares similar copulatory organs with the type species, but the habitus information is lacking, making the generic position cannot be confirmed appropriately; <italic><tp:taxon-name><tp:taxon-name-part taxon-name-part-type="genus" reg="Ptocasius">P.</tp:taxon-name-part> <tp:taxon-name-part taxon-name-part-type="species" reg="dian">dian</tp:taxon-name-part></tp:taxon-name></italic> Wang, Mi &amp; Peng, 2023 and <italic><tp:taxon-name><tp:taxon-name-part taxon-name-part-type="genus" reg="Ptocasius">P.</tp:taxon-name-part> <tp:taxon-name-part taxon-name-part-type="species" reg="vittatus">vittatus</tp:taxon-name-part></tp:taxon-name></italic> Song, 1991 present a similar habitus pattern to the type species, but different in epigynal structure. Moreover, species described by <xref ref-type="bibr" rid="B32">Żabka (1981)</xref> and <xref ref-type="bibr" rid="B30">Yang and Peng (2023)</xref> are mostly known only from single females, and some of them share very similar epigynal structures, indicating the presence of potential synonyms and the need for further taxonomic revisions. <italic><tp:taxon-name><tp:taxon-name-part taxon-name-part-type="genus" reg="Ptocasius">Ptocasius</tp:taxon-name-part> <tp:taxon-name-part taxon-name-part-type="species" reg="zabkai">zabkai</tp:taxon-name-part></tp:taxon-name></italic> Yang &amp; Peng, 2023 and <italic><tp:taxon-name><tp:taxon-name-part taxon-name-part-type="genus" reg="Yaginumaella">Y.</tp:taxon-name-part> <tp:taxon-name-part taxon-name-part-type="species" reg="zonata">zonata</tp:taxon-name-part></tp:taxon-name></italic> were collected in the sites close to each other and share indistinguishable epigynal structures and thus are considered conspecific. We act as First Revisor per <xref ref-type="bibr" rid="B8">ICZN (1999)</xref> and assign the former as a synonym of the latter. <italic><tp:taxon-name><tp:taxon-name-part taxon-name-part-type="genus" reg="Thyene">Thyene</tp:taxon-name-part> <tp:taxon-name-part taxon-name-part-type="species" reg="incognita">incognita</tp:taxon-name-part></tp:taxon-name></italic> (Żabka, 1981), comb. nov. is proposed because the path of the copulatory duct is almost identical to some of the Asian <italic><tp:taxon-name><tp:taxon-name-part taxon-name-part-type="genus" reg="Thyene">Thyene</tp:taxon-name-part></tp:taxon-name></italic> species. <italic><tp:taxon-name><tp:taxon-name-part taxon-name-part-type="genus" reg="Pancorius">Pancorius</tp:taxon-name-part> <tp:taxon-name-part taxon-name-part-type="species" reg="lobatus">lobatus</tp:taxon-name-part></tp:taxon-name></italic> (Peng, Tso &amp; Li, 2002), comb. nov. (transferred from <italic><tp:taxon-name><tp:taxon-name-part taxon-name-part-type="genus" reg="Yaginumaella">Yaginumaella</tp:taxon-name-part></tp:taxon-name></italic>) is proposed because it is closely similar to <italic><tp:taxon-name><tp:taxon-name-part taxon-name-part-type="genus" reg="Pancorius">P.</tp:taxon-name-part> <tp:taxon-name-part taxon-name-part-type="species" reg="submontanus">submontanus</tp:taxon-name-part></tp:taxon-name></italic> Prószyński, 1992, and it could be a junior synonym of the latter.</p></tp:treatment-sec><tp:treatment-sec><!--Section generated to contain objects referenced in tp:taxon-treatment.--><fig id="F7" position="float" orientation="portrait"><object-id xmlns:xlink="http://www.w3.org/1999/xlink" content-type="doi" xlink:type="simple">10.3897/zookeys.1257.160127.figure7</object-id><object-id xmlns:xlink="http://www.w3.org/1999/xlink" content-type="arpha" xlink:type="simple">487AFDBE-99CE-5066-BBCD-08C403F499BF</object-id><label>Figure 7.</label><caption><p>Male palp of <italic><tp:taxon-name><tp:taxon-name-part taxon-name-part-type="genus" reg="Yaginumaella">Yaginumaella</tp:taxon-name-part> <tp:taxon-name-part taxon-name-part-type="species" reg="daolangi">daolangi</tp:taxon-name-part></tp:taxon-name></italic> sp. nov., holotype (<abbrev xmlns:xlink="http://www.w3.org/1999/xlink" xlink:title="Tongren University" id="ABBRID0ECPDI" xlink:type="simple">TRU</abbrev>-JS 0839). A. Palp, prolateral; B. Ditto, ventral; C. Ditto, retrolateral. Abbreviations: E = embolus, <abbrev xmlns:xlink="http://www.w3.org/1999/xlink" xlink:title="retrolateral tibial apophysis" id="ABBRID0EGPDI" xlink:type="simple">RTA</abbrev> = retrolateral tibial apophysis, <abbrev xmlns:xlink="http://www.w3.org/1999/xlink" xlink:title="posterior tegular lobe" id="ABBRID0EKPDI" xlink:type="simple">PL</abbrev> = posterior tegular lobe, <abbrev xmlns:xlink="http://www.w3.org/1999/xlink" xlink:title="sperm duct" id="ABBRID0EOPDI" xlink:type="simple">SD</abbrev> = sperm duct. Scale bars: 0.1 mm.</p></caption><graphic xmlns:xlink="http://www.w3.org/1999/xlink" xlink:href="zookeys-1257-215_article-160127__-g007.jpg" position="float" orientation="portrait" xlink:type="simple" id="oo_1454180.jpg"><uri content-type="original_file" xlink:type="simple">https://binary.pensoft.net/fig/1454180</uri></graphic></fig><fig id="F9" position="float" orientation="portrait"><object-id xmlns:xlink="http://www.w3.org/1999/xlink" content-type="doi" xlink:type="simple">10.3897/zookeys.1257.160127.figure9</object-id><object-id xmlns:xlink="http://www.w3.org/1999/xlink" content-type="arpha" xlink:type="simple">62A276B8-E91B-5C95-9E32-B757B2797EA3</object-id><label>Figure 9.</label><caption><p>Male palp of <italic><tp:taxon-name><tp:taxon-name-part taxon-name-part-type="genus" reg="Yaginumaella">Yaginumaella</tp:taxon-name-part> <tp:taxon-name-part taxon-name-part-type="species" reg="medog">medog</tp:taxon-name-part></tp:taxon-name></italic> sp. nov., holotype (<abbrev xmlns:xlink="http://www.w3.org/1999/xlink" xlink:title="Tongren University" id="ABBRID0EE2DI" xlink:type="simple">TRU</abbrev>-JS 0841). A. Palp, prolateral; B. Ditto, ventral; C. Ditto, retrolateral. Abbreviations: E = embolus, <abbrev xmlns:xlink="http://www.w3.org/1999/xlink" xlink:title="retrolateral tibial apophysis" id="ABBRID0EI2DI" xlink:type="simple">RTA</abbrev> = retrolateral tibial apophysis, <abbrev xmlns:xlink="http://www.w3.org/1999/xlink" xlink:title="posterior tegular lobe" id="ABBRID0EM2DI" xlink:type="simple">PL</abbrev> = posterior tegular lobe, <abbrev xmlns:xlink="http://www.w3.org/1999/xlink" xlink:title="sperm duct" id="ABBRID0EQ2DI" xlink:type="simple">SD</abbrev> = sperm duct. Scale bars: 0.1 mm.</p></caption><graphic xmlns:xlink="http://www.w3.org/1999/xlink" xlink:href="zookeys-1257-215_article-160127__-g009.jpg" position="float" orientation="portrait" xlink:type="simple" id="oo_1454182.jpg"><uri content-type="original_file" xlink:type="simple">https://binary.pensoft.net/fig/1454182</uri></graphic></fig><fig id="F11" position="float" orientation="portrait"><object-id xmlns:xlink="http://www.w3.org/1999/xlink" content-type="doi" xlink:type="simple">10.3897/zookeys.1257.160127.figure11</object-id><object-id xmlns:xlink="http://www.w3.org/1999/xlink" content-type="arpha" xlink:type="simple">917FC83B-9A95-5C1A-952A-421D6961AF5B</object-id><label>Figure 11.</label><caption><p>Male palp of <italic><tp:taxon-name><tp:taxon-name-part taxon-name-part-type="genus" reg="Yaginumaella">Yaginumaella</tp:taxon-name-part> <tp:taxon-name-part taxon-name-part-type="species" reg="qianlei">qianlei</tp:taxon-name-part></tp:taxon-name></italic> sp. nov., holotype (<abbrev xmlns:xlink="http://www.w3.org/1999/xlink" xlink:title="Tongren University" id="ABBRID0E1GAK" xlink:type="simple">TRU</abbrev>-JS 0846). A. Palp, prolateral; B. Ditto, ventral; C. Ditto, retrolateral. Abbreviations: E = embolus, <abbrev xmlns:xlink="http://www.w3.org/1999/xlink" xlink:title="retrolateral tibial apophysis" id="ABBRID0E5GAK" xlink:type="simple">RTA</abbrev> = retrolateral tibial apophysis, <abbrev xmlns:xlink="http://www.w3.org/1999/xlink" xlink:title="posterior tegular lobe" id="ABBRID0ECHAK" xlink:type="simple">PL</abbrev> = posterior tegular lobe, <abbrev xmlns:xlink="http://www.w3.org/1999/xlink" xlink:title="sperm duct" id="ABBRID0EGHAK" xlink:type="simple">SD</abbrev> = sperm duct. Scale bars: 0.1 mm.</p></caption><graphic xmlns:xlink="http://www.w3.org/1999/xlink" xlink:href="zookeys-1257-215_article-160127__-g011.jpg" position="float" orientation="portrait" xlink:type="simple" id="oo_1454184.jpg"><uri content-type="original_file" xlink:type="simple">https://binary.pensoft.net/fig/1454184</uri></graphic></fig><fig id="F13" position="float" orientation="portrait"><object-id xmlns:xlink="http://www.w3.org/1999/xlink" content-type="doi" xlink:type="simple">10.3897/zookeys.1257.160127.figure13</object-id><object-id xmlns:xlink="http://www.w3.org/1999/xlink" content-type="arpha" xlink:type="simple">E1DF694F-5B1F-56B5-B9B3-3D53E27125E6</object-id><label>Figure 13.</label><caption><p>Male palp of <italic><tp:taxon-name><tp:taxon-name-part taxon-name-part-type="genus" reg="Yaginumaella">Yaginumaella</tp:taxon-name-part> <tp:taxon-name-part taxon-name-part-type="species" reg="spinapophysis">spinapophysis</tp:taxon-name-part></tp:taxon-name></italic> sp. nov., holotype (<named-content xmlns:xlink="http://www.w3.org/1999/xlink" content-type="dwc:institutional_code" xlink:title="Institute of Zoology, Chinese Academy of Sciences in Beijing" xlink:href="http://grbio.org/institution/institute-zoology-chinese-academy-sciences" xlink:type="simple">IZCAS</named-content>-Ar45885). A. Palp, prolateral; B. Ditto, ventral; C. Ditto, retrolateral. Abbreviations: E = embolus, <abbrev xmlns:xlink="http://www.w3.org/1999/xlink" xlink:title="embolic division" id="ABBRID0E5RAK" xlink:type="simple">ED</abbrev> = embolic division, <abbrev xmlns:xlink="http://www.w3.org/1999/xlink" xlink:title="retrolateral tibial apophysis" id="ABBRID0ECSAK" xlink:type="simple">RTA</abbrev> = retrolateral tibial apophysis, <abbrev xmlns:xlink="http://www.w3.org/1999/xlink" xlink:title="posterior tegular lobe" id="ABBRID0EGSAK" xlink:type="simple">PL</abbrev> = posterior tegular lobe, <abbrev xmlns:xlink="http://www.w3.org/1999/xlink" xlink:title="sperm duct" id="ABBRID0EKSAK" xlink:type="simple">SD</abbrev> = sperm duct. Scale bars: 0.1 mm.</p></caption><graphic xmlns:xlink="http://www.w3.org/1999/xlink" xlink:href="zookeys-1257-215_article-160127__-g013.jpg" position="float" orientation="portrait" xlink:type="simple" id="oo_1454186.jpg"><uri content-type="original_file" xlink:type="simple">https://binary.pensoft.net/fig/1454186</uri></graphic></fig><fig id="F15" position="float" orientation="portrait"><object-id xmlns:xlink="http://www.w3.org/1999/xlink" content-type="doi" xlink:type="simple">10.3897/zookeys.1257.160127.figure15</object-id><object-id xmlns:xlink="http://www.w3.org/1999/xlink" content-type="arpha" xlink:type="simple">8D6FEE37-5390-5684-8202-8AC13F880F6B</object-id><label>Figure 15.</label><caption><p>Male palp of <italic><tp:taxon-name><tp:taxon-name-part taxon-name-part-type="genus" reg="Yaginumaella">Yaginumaella</tp:taxon-name-part> <tp:taxon-name-part taxon-name-part-type="species" reg="xiaoqingi">xiaoqingi</tp:taxon-name-part></tp:taxon-name></italic> sp. nov., holotype (<named-content xmlns:xlink="http://www.w3.org/1999/xlink" content-type="dwc:institutional_code" xlink:title="Institute of Zoology, Chinese Academy of Sciences in Beijing" xlink:href="http://grbio.org/institution/institute-zoology-chinese-academy-sciences" xlink:type="simple">IZCAS</named-content>-Ar45889). A. Prolateral; B. Retrolateral; C. Ventral; D. Dorsal. Abbreviations: E = embolus, <abbrev xmlns:xlink="http://www.w3.org/1999/xlink" xlink:title="retrolateral tibial apophysis" id="ABBRID0E14AK" xlink:type="simple">RTA</abbrev> = retrolateral tibial apophysis, <abbrev xmlns:xlink="http://www.w3.org/1999/xlink" xlink:title="posterior tegular lobe" id="ABBRID0E54AK" xlink:type="simple">PL</abbrev> = posterior tegular lobe, <abbrev xmlns:xlink="http://www.w3.org/1999/xlink" xlink:title="sperm duct" id="ABBRID0EC5AK" xlink:type="simple">SD</abbrev> = sperm duct. Scale bars: 0.1 mm.</p></caption><graphic xmlns:xlink="http://www.w3.org/1999/xlink" xlink:href="zookeys-1257-215_article-160127__-g015.jpg" position="float" orientation="portrait" xlink:type="simple" id="oo_1454188.jpg"><uri content-type="original_file" xlink:type="simple">https://binary.pensoft.net/fig/1454188</uri></graphic></fig><fig id="F8" position="float" orientation="portrait"><object-id xmlns:xlink="http://www.w3.org/1999/xlink" content-type="doi" xlink:type="simple">10.3897/zookeys.1257.160127.figure8</object-id><object-id xmlns:xlink="http://www.w3.org/1999/xlink" content-type="arpha" xlink:type="simple">525DAD73-5BB0-5F02-88A4-FB6C8EBB19C9</object-id><label>Figure 8.</label><caption><p><italic><tp:taxon-name><tp:taxon-name-part taxon-name-part-type="genus" reg="Yaginumaella">Yaginumaella</tp:taxon-name-part> <tp:taxon-name-part taxon-name-part-type="species" reg="daolangi">daolangi</tp:taxon-name-part></tp:taxon-name></italic> sp. nov., male holotype (<abbrev xmlns:xlink="http://www.w3.org/1999/xlink" xlink:title="Tongren University" id="ABBRID0EKQDI" xlink:type="simple">TRU</abbrev>-JS 0839) (C, D, F, G) and female paratype (<abbrev xmlns:xlink="http://www.w3.org/1999/xlink" xlink:title="Tongren University" id="ABBRID0EOQDI" xlink:type="simple">TRU</abbrev>-JS 0840) (A, B, E). A. Epigyne, ventral; B. Vulva, dorsal; C, E. Habitus, dorsal; D. Ditto, ventral; F. Carapace, frontal; G. Chelicera, posterior. Abbreviations: <abbrev xmlns:xlink="http://www.w3.org/1999/xlink" xlink:title="atrium" id="ABBRID0ESQDI" xlink:type="simple">At</abbrev> = atrium, <abbrev xmlns:xlink="http://www.w3.org/1999/xlink" xlink:title="copulatory duct" id="ABBRID0EWQDI" xlink:type="simple">CD</abbrev> = copulatory duct, <abbrev xmlns:xlink="http://www.w3.org/1999/xlink" xlink:title="copulatory opening" id="ABBRID0E1QDI" xlink:type="simple">CO</abbrev> = copulatory opening, <abbrev xmlns:xlink="http://www.w3.org/1999/xlink" xlink:title="fertilization duct" id="ABBRID0E5QDI" xlink:type="simple">FD</abbrev> = fertilization duct, H = epigynal hood, S = spermatheca. Scale bars: 0.1 mm (A, B, G); 0.5 mm (C–F).</p></caption><graphic xmlns:xlink="http://www.w3.org/1999/xlink" xlink:href="zookeys-1257-215_article-160127__-g008.jpg" position="float" orientation="portrait" xlink:type="simple" id="oo_1454181.jpg"><uri content-type="original_file" xlink:type="simple">https://binary.pensoft.net/fig/1454181</uri></graphic></fig><fig id="F10" position="float" orientation="portrait"><object-id xmlns:xlink="http://www.w3.org/1999/xlink" content-type="doi" xlink:type="simple">10.3897/zookeys.1257.160127.figure10</object-id><object-id xmlns:xlink="http://www.w3.org/1999/xlink" content-type="arpha" xlink:type="simple">E1F9F56B-E8A2-553B-94EB-7517D5569387</object-id><label>Figure 10.</label><caption><p><italic><tp:taxon-name><tp:taxon-name-part taxon-name-part-type="genus" reg="Yaginumaella">Yaginumaella</tp:taxon-name-part> <tp:taxon-name-part taxon-name-part-type="species" reg="medog">medog</tp:taxon-name-part></tp:taxon-name></italic> sp. nov., male holotype (<abbrev xmlns:xlink="http://www.w3.org/1999/xlink" xlink:title="Tongren University" id="ABBRID0EM3DI" xlink:type="simple">TRU</abbrev>-JS 0841) (E, G–I), female paratype (<abbrev xmlns:xlink="http://www.w3.org/1999/xlink" xlink:title="Tongren University" id="ABBRID0EQ3DI" xlink:type="simple">TRU</abbrev>-JS 0844) (A, C, F) and female paratype (<abbrev xmlns:xlink="http://www.w3.org/1999/xlink" xlink:title="Tongren University" id="ABBRID0EU3DI" xlink:type="simple">TRU</abbrev>-JS 0845) (B, D). A, B. Epigyne, ventral; C, D. Vulva, dorsal; E, F. Habitus, dorsal; G. Ditto, ventral; H. Carapace, frontal; I. Chelicera, posterior. Abbreviations: <abbrev xmlns:xlink="http://www.w3.org/1999/xlink" xlink:title="atrium" id="ABBRID0EY3DI" xlink:type="simple">At</abbrev> = atrium, <abbrev xmlns:xlink="http://www.w3.org/1999/xlink" xlink:title="copulatory duct" id="ABBRID0E33DI" xlink:type="simple">CD</abbrev> = copulatory duct, <abbrev xmlns:xlink="http://www.w3.org/1999/xlink" xlink:title="copulatory opening" id="ABBRID0EA4DI" xlink:type="simple">CO</abbrev> = copulatory opening, <abbrev xmlns:xlink="http://www.w3.org/1999/xlink" xlink:title="fertilization duct" id="ABBRID0EE4DI" xlink:type="simple">FD</abbrev> = fertilization duct, H = epigynal hood, S = spermatheca. Scale bars: 0.1 mm (A–D); 0.2 mm (<bold>I</bold>); 0.5 mm (E–H).</p></caption><graphic xmlns:xlink="http://www.w3.org/1999/xlink" xlink:href="zookeys-1257-215_article-160127__-g010.jpg" position="float" orientation="portrait" xlink:type="simple" id="oo_1454183.jpg"><uri content-type="original_file" xlink:type="simple">https://binary.pensoft.net/fig/1454183</uri></graphic></fig><fig id="F12" position="float" orientation="portrait"><object-id xmlns:xlink="http://www.w3.org/1999/xlink" content-type="doi" xlink:type="simple">10.3897/zookeys.1257.160127.figure12</object-id><object-id xmlns:xlink="http://www.w3.org/1999/xlink" content-type="arpha" xlink:type="simple">EC5ABFD2-B9E5-5125-ACB3-C0D8729482B6</object-id><label>Figure 12.</label><caption><p><italic><tp:taxon-name><tp:taxon-name-part taxon-name-part-type="genus" reg="Yaginumaella">Yaginumaella</tp:taxon-name-part> <tp:taxon-name-part taxon-name-part-type="species" reg="qianlei">qianlei</tp:taxon-name-part></tp:taxon-name></italic> sp. nov., male holotype (<abbrev xmlns:xlink="http://www.w3.org/1999/xlink" xlink:title="Tongren University" id="ABBRID0ECIAK" xlink:type="simple">TRU</abbrev>-JS 0846) (C, E–G) and female paratype (<abbrev xmlns:xlink="http://www.w3.org/1999/xlink" xlink:title="Tongren University" id="ABBRID0EGIAK" xlink:type="simple">TRU</abbrev>-JS 0848) (A, B, D). A. Epigyne, ventral; B. Vulva, dorsal; C, D. Habitus, dorsal; E. Ditto, ventral; F. Carapace, frontal G. Chelicera, posterior. Abbreviations: <abbrev xmlns:xlink="http://www.w3.org/1999/xlink" xlink:title="copulatory duct" id="ABBRID0EKIAK" xlink:type="simple">CD</abbrev> = copulatory duct, <abbrev xmlns:xlink="http://www.w3.org/1999/xlink" xlink:title="copulatory opening" id="ABBRID0EOIAK" xlink:type="simple">CO</abbrev> = copulatory opening, <abbrev xmlns:xlink="http://www.w3.org/1999/xlink" xlink:title="fertilization duct" id="ABBRID0ESIAK" xlink:type="simple">FD</abbrev> = fertilization duct, H = epigynal hood, S = spermatheca. Scale bars: 0.1 mm (A, B, G); 0.5 mm (C–F).</p></caption><graphic xmlns:xlink="http://www.w3.org/1999/xlink" xlink:href="zookeys-1257-215_article-160127__-g012.jpg" position="float" orientation="portrait" xlink:type="simple" id="oo_1454185.jpg"><uri content-type="original_file" xlink:type="simple">https://binary.pensoft.net/fig/1454185</uri></graphic></fig><fig id="F16" position="float" orientation="portrait"><object-id xmlns:xlink="http://www.w3.org/1999/xlink" content-type="doi" xlink:type="simple">10.3897/zookeys.1257.160127.figure16</object-id><object-id xmlns:xlink="http://www.w3.org/1999/xlink" content-type="arpha" xlink:type="simple">71094CBE-46CC-5487-A114-0BC4EF60AC1F</object-id><label>Figure 16.</label><caption><p><italic><tp:taxon-name><tp:taxon-name-part taxon-name-part-type="genus" reg="Yaginumaella">Yaginumaella</tp:taxon-name-part> <tp:taxon-name-part taxon-name-part-type="species" reg="xiaoqingi">xiaoqingi</tp:taxon-name-part></tp:taxon-name></italic> sp. nov., male holotype (<named-content xmlns:xlink="http://www.w3.org/1999/xlink" content-type="dwc:institutional_code" xlink:title="Institute of Zoology, Chinese Academy of Sciences in Beijing" xlink:href="http://grbio.org/institution/institute-zoology-chinese-academy-sciences" xlink:type="simple">IZCAS</named-content>-Ar45889) (C, D, F, G) and female paratype (<named-content xmlns:xlink="http://www.w3.org/1999/xlink" content-type="dwc:institutional_code" xlink:title="Institute of Zoology, Chinese Academy of Sciences in Beijing" xlink:href="http://grbio.org/institution/institute-zoology-chinese-academy-sciences" xlink:type="simple">IZCAS</named-content>-Ar45890) (A, B, E). A. Epigyne, ventral; B. Vulva, dorsal; C, E. Habitus, dorsal; D. Ditto, ventral; F. Carapace, frontal; G. Chelicera, posterior. Abbreviations: <abbrev xmlns:xlink="http://www.w3.org/1999/xlink" xlink:title="atrium" id="ABBRID0EG6AK" xlink:type="simple">At</abbrev> = atrium, <abbrev xmlns:xlink="http://www.w3.org/1999/xlink" xlink:title="copulatory duct" id="ABBRID0EK6AK" xlink:type="simple">CD</abbrev> = copulatory duct, <abbrev xmlns:xlink="http://www.w3.org/1999/xlink" xlink:title="copulatory opening" id="ABBRID0EO6AK" xlink:type="simple">CO</abbrev> = copulatory opening, <abbrev xmlns:xlink="http://www.w3.org/1999/xlink" xlink:title="fertilization duct" id="ABBRID0ES6AK" xlink:type="simple">FD</abbrev> = fertilization duct, H = epigynal hood, S = spermatheca. Scale bars: 0.1 mm (A, B, G); 0.5 mm (C–F).</p></caption><graphic xmlns:xlink="http://www.w3.org/1999/xlink" xlink:href="zookeys-1257-215_article-160127__-g016.jpg" position="float" orientation="portrait" xlink:type="simple" id="oo_1454189.jpg"><uri content-type="original_file" xlink:type="simple">https://binary.pensoft.net/fig/1454189</uri></graphic></fig><fig id="F14" position="float" orientation="portrait"><object-id xmlns:xlink="http://www.w3.org/1999/xlink" content-type="doi" xlink:type="simple">10.3897/zookeys.1257.160127.figure14</object-id><object-id xmlns:xlink="http://www.w3.org/1999/xlink" content-type="arpha" xlink:type="simple">85D02C58-405E-565B-996C-3D5A3D4A266B</object-id><label>Figure 14.</label><caption><p><italic><tp:taxon-name><tp:taxon-name-part taxon-name-part-type="genus" reg="Yaginumaella">Yaginumaella</tp:taxon-name-part> <tp:taxon-name-part taxon-name-part-type="species" reg="spinapophysis">spinapophysis</tp:taxon-name-part></tp:taxon-name></italic> sp. nov., male holotype (<named-content xmlns:xlink="http://www.w3.org/1999/xlink" content-type="dwc:institutional_code" xlink:title="Institute of Zoology, Chinese Academy of Sciences in Beijing" xlink:href="http://grbio.org/institution/institute-zoology-chinese-academy-sciences" xlink:type="simple">IZCAS</named-content>-Ar45885) (E, F, H, I), female paratype (<named-content xmlns:xlink="http://www.w3.org/1999/xlink" content-type="dwc:institutional_code" xlink:title="Institute of Zoology, Chinese Academy of Sciences in Beijing" xlink:href="http://grbio.org/institution/institute-zoology-chinese-academy-sciences" xlink:type="simple">IZCAS</named-content>-Ar45886) (A, B, G) and female paratype (<named-content xmlns:xlink="http://www.w3.org/1999/xlink" content-type="dwc:institutional_code" xlink:title="Institute of Zoology, Chinese Academy of Sciences in Beijing" xlink:href="http://grbio.org/institution/institute-zoology-chinese-academy-sciences" xlink:type="simple">IZCAS</named-content>-Ar45887) (C, D). A, C. Epigyne, ventral; B, D. Vulva, dorsal; E, G. Habitus, dorsal; F. Ditto, ventral; H. Carapace, frontal; I. Chelicera, posterior. Abbreviations: <abbrev xmlns:xlink="http://www.w3.org/1999/xlink" xlink:title="atrium" id="ABBRID0ESTAK" xlink:type="simple">At</abbrev> = atrium, <abbrev xmlns:xlink="http://www.w3.org/1999/xlink" xlink:title="copulatory duct" id="ABBRID0EWTAK" xlink:type="simple">CD</abbrev> = copulatory duct, <abbrev xmlns:xlink="http://www.w3.org/1999/xlink" xlink:title="fertilization duct" id="ABBRID0E1TAK" xlink:type="simple">FD</abbrev> = fertilization duct, H = epigynal hood, S = spermatheca, <abbrev xmlns:xlink="http://www.w3.org/1999/xlink" xlink:title="secondary spermatheca" id="ABBRID0E5TAK" xlink:type="simple">SS</abbrev>/<abbrev xmlns:xlink="http://www.w3.org/1999/xlink" xlink:title="accessory gland" id="ABBRID0ECUAK" xlink:type="simple">AG</abbrev> = secondary spermatheca/accessory gland. Scale bars: 0.1 mm (A–D, I); 0.5 mm (H); 1.0 mm (E–G).</p></caption><graphic xmlns:xlink="http://www.w3.org/1999/xlink" xlink:href="zookeys-1257-215_article-160127__-g014.jpg" position="float" orientation="portrait" xlink:type="simple" id="oo_1454187.jpg"><uri content-type="original_file" xlink:type="simple">https://binary.pensoft.net/fig/1454187</uri></graphic></fig></tp:treatment-sec><ref-list><ref id="B33"><mixed-citation xmlns:xlink="http://www.w3.org/1999/xlink" xlink:type="simple"><person-group><name name-style="western"><surname>Żabka</surname><given-names>M</given-names></name></person-group> (<year>1985</year>) <article-title>Systematic and zoogeographic study on the family <tp:taxon-name><tp:taxon-name-part taxon-name-part-type="family">Salticidae</tp:taxon-name-part></tp:taxon-name> (<tp:taxon-name><tp:taxon-name-part taxon-name-part-type="order">Araneae</tp:taxon-name-part></tp:taxon-name>) from Viet-Nam.</article-title><source>Annales Zoologici, Warszawa</source><volume>39</volume>: <fpage>197</fpage>–<lpage>485</lpage>.</mixed-citation></ref><ref id="B1"><mixed-citation xmlns:xlink="http://www.w3.org/1999/xlink" xlink:type="simple"><person-group><name name-style="western"><surname>Cao</surname><given-names>Q</given-names></name><name name-style="western"><surname>Li</surname><given-names>SQ</given-names></name><name name-style="western"><surname>Żabka</surname><given-names>M</given-names></name></person-group> (<year>2016</year>) <article-title>The jumping spiders from Xishuangbanna, Yunnan, China (<tp:taxon-name><tp:taxon-name-part taxon-name-part-type="order">Araneae</tp:taxon-name-part></tp:taxon-name>, <tp:taxon-name><tp:taxon-name-part taxon-name-part-type="family">Salticidae</tp:taxon-name-part></tp:taxon-name>).</article-title><source>ZooKeys</source><volume>630</volume>: <fpage>43</fpage>–<lpage>104</lpage>. <ext-link xlink:href="10.3897/zookeys.630.8466" ext-link-type="doi" xlink:type="simple">https://doi.org/10.3897/zookeys.630.8466</ext-link></mixed-citation></ref><ref id="B18"><mixed-citation xmlns:xlink="http://www.w3.org/1999/xlink" xlink:type="simple"><person-group><name name-style="western"><surname>Patoleta</surname><given-names>BM</given-names></name><name name-style="western"><surname>Gardzińska</surname><given-names>J</given-names></name><name name-style="western"><surname>Żabka</surname><given-names>M</given-names></name></person-group> (<year>2020</year>) <tp:taxon-name><tp:taxon-name-part taxon-name-part-type="family">Salticidae</tp:taxon-name-part></tp:taxon-name> (<tp:taxon-name><tp:taxon-name-part taxon-name-part-type="class">Arachnida</tp:taxon-name-part></tp:taxon-name>, <tp:taxon-name><tp:taxon-name-part taxon-name-part-type="order">Araneae</tp:taxon-name-part></tp:taxon-name>) of Thailand: New species and records of <italic><tp:taxon-name><tp:taxon-name-part taxon-name-part-type="genus">Epeus</tp:taxon-name-part></tp:taxon-name></italic> Peckham &amp; Peckham, 1886 and <italic><tp:taxon-name><tp:taxon-name-part taxon-name-part-type="genus">Ptocasius</tp:taxon-name-part></tp:taxon-name></italic> Simon, 1885. PeerJ 8(e9352): 1–23. <ext-link xlink:href="10.7717/peerj.9352" ext-link-type="doi" xlink:type="simple">https://doi.org/10.7717/peerj.9352</ext-link></mixed-citation></ref><ref id="B13"><mixed-citation xmlns:xlink="http://www.w3.org/1999/xlink" xlink:type="simple"><person-group><name name-style="western"><surname>Logunov</surname><given-names>DV</given-names></name></person-group> (<year>2024</year>) <article-title>Jumping spiders (<tp:taxon-name><tp:taxon-name-part taxon-name-part-type="order">Araneae</tp:taxon-name-part></tp:taxon-name>: <tp:taxon-name><tp:taxon-name-part taxon-name-part-type="family">Salticidae</tp:taxon-name-part></tp:taxon-name>) of the Bidoup–Nui Ba National Park, Lam Dong Province, Vietnam.</article-title><source>Arachnology</source><volume>19</volume>(<issue>8</issue>): <fpage>1074</fpage>–<lpage>1099</lpage>. <ext-link xlink:href="10.13156/arac.2024.19.8.1074" ext-link-type="doi" xlink:type="simple">https://doi.org/10.13156/arac.2024.19.8.1074</ext-link></mixed-citation></ref><ref id="B24"><mixed-citation xmlns:xlink="http://www.w3.org/1999/xlink" xlink:type="simple"><person-group><name name-style="western"><surname>Wang</surname><given-names>C</given-names></name><name name-style="western"><surname>Mi</surname><given-names>XQ</given-names></name><name name-style="western"><surname>Wang</surname><given-names>WH</given-names></name><name name-style="western"><surname>Gan</surname><given-names>JH</given-names></name><name name-style="western"><surname>Irfan</surname><given-names>M</given-names></name><name name-style="western"><surname>Zhong</surname><given-names>Y</given-names></name><name name-style="western"><surname>Peng</surname><given-names>XJ</given-names></name></person-group> (<year>2023b</year>) <article-title>Notes on twenty-nine species of jumping spiders from South China (<tp:taxon-name><tp:taxon-name-part taxon-name-part-type="order">Araneae</tp:taxon-name-part></tp:taxon-name>: <tp:taxon-name><tp:taxon-name-part taxon-name-part-type="family">Salticidae</tp:taxon-name-part></tp:taxon-name>).</article-title><source>European Journal of Taxonomy</source><volume>902</volume>: <fpage>1</fpage>–<lpage>91</lpage>. <ext-link xlink:href="10.5852/ejt.2023.902.2319" ext-link-type="doi" xlink:type="simple">https://doi.org/10.5852/ejt.2023.902.2319</ext-link></mixed-citation></ref><ref id="B32"><mixed-citation xmlns:xlink="http://www.w3.org/1999/xlink" xlink:type="simple"><person-group><name name-style="western"><surname>Żabka</surname><given-names>M</given-names></name></person-group> (<year>1981</year>) <article-title>New species of <italic><tp:taxon-name><tp:taxon-name-part taxon-name-part-type="genus">Yaginumaella</tp:taxon-name-part></tp:taxon-name></italic> Prószyński 1976 and <italic><tp:taxon-name><tp:taxon-name-part taxon-name-part-type="genus">Helicius</tp:taxon-name-part></tp:taxon-name></italic> Prószyński 1976 (<tp:taxon-name><tp:taxon-name-part taxon-name-part-type="order">Araneae</tp:taxon-name-part></tp:taxon-name>, <tp:taxon-name><tp:taxon-name-part taxon-name-part-type="family">Salticidae</tp:taxon-name-part></tp:taxon-name>) from Bhutan and Burma.</article-title><source>Entomologica Basiliensis</source><volume>6</volume>: <fpage>5</fpage>–<lpage>41</lpage>.</mixed-citation></ref><ref id="B30"><mixed-citation xmlns:xlink="http://www.w3.org/1999/xlink" xlink:type="simple"><person-group><name name-style="western"><surname>Yang</surname><given-names>SF</given-names></name><name name-style="western"><surname>Peng</surname><given-names>XJ</given-names></name></person-group> (<year>2023</year>) <article-title>A review of the <italic><tp:taxon-name><tp:taxon-name-part taxon-name-part-type="genus">Ptocasius</tp:taxon-name-part></tp:taxon-name></italic> Simon, 1885 spiders of Gaoligong Mountains, China (<tp:taxon-name><tp:taxon-name-part taxon-name-part-type="order">Araneae</tp:taxon-name-part></tp:taxon-name>: <tp:taxon-name><tp:taxon-name-part taxon-name-part-type="family">Salticidae</tp:taxon-name-part></tp:taxon-name>).</article-title><source>European Journal of Taxonomy</source><volume>903</volume>: <fpage>1</fpage>–<lpage>61</lpage>. <ext-link xlink:href="10.5852/ejt.2023.903.2321" ext-link-type="doi" xlink:type="simple">https://doi.org/10.5852/ejt.2023.903.2321</ext-link></mixed-citation></ref><ref id="B8"><mixed-citation xmlns:xlink="http://www.w3.org/1999/xlink" xlink:type="simple">ICZN (<year>1999</year>) <source>International Code of Zoological Nomenclature. 4<sup>th</sup> edn. The International Trust for Zoological Nomenclature.</source><publisher-name>London</publisher-name>, <publisher-loc>UK</publisher-loc>, <size units="page">305 pp</size>.</mixed-citation></ref></ref-list></tp:taxon-treatment>
