# Supplementary material for: ﻿Description of two new genera and seven new species of Plexippina Simon, 1901 (Araneae, Salticidae, Plexippini) from Southwest China, with a review of Yaginumaella Prószyński, 1979
Source: Zookeys. 2025 Oct 30;1257:215–47. doi: 10.3897/zookeys.1257.160127 (PMC12592996; doi:10.3897/zookeys.1257.160127)
Supplement: XML Treatment for Yaginumaella daolangi [file zookeys.1257.160127-treatment6.xml]

<!DOCTYPE tp:taxon-treatment
  PUBLIC "-//TaxonX//DTD Taxonomic Treatment Publishing DTD v0 20100105//EN" "tax-treatment-NSO.dtd">
<tp:taxon-treatment xmlns:tp="http://www.plazi.org/taxpub"><tp:treatment-meta><kwd-group><label>Taxon classification</label><kwd>
                  <named-content content-type="kingdom">Animalia</named-content>
                </kwd><kwd>
                  <named-content content-type="order">Araneae</named-content>
                </kwd><kwd>
                  <named-content content-type="family">Salticidae</named-content>
                </kwd></kwd-group><mixed-citation publication-type="journal"><person-group><name><surname>Wang</surname><given-names>Cheng</given-names></name><name><surname>Wang</surname><given-names>Ying</given-names></name><name><surname>Mi</surname><given-names>Xiaoqi</given-names></name><name><surname>Li</surname><given-names>Shuqiang</given-names></name></person-group><article-title>﻿Description of two new genera and seven new species of <tp:taxon-name><tp:taxon-name-part taxon-name-part-type="subtribe">Plexippina</tp:taxon-name-part></tp:taxon-name> Simon, 1901 (<tp:taxon-name><tp:taxon-name-part taxon-name-part-type="order">Araneae</tp:taxon-name-part></tp:taxon-name>, <tp:taxon-name><tp:taxon-name-part taxon-name-part-type="family">Salticidae</tp:taxon-name-part></tp:taxon-name>, <tp:taxon-name><tp:taxon-name-part taxon-name-part-type="tribe">Plexippini</tp:taxon-name-part></tp:taxon-name>) from Southwest China, with a review of <italic><tp:taxon-name><tp:taxon-name-part taxon-name-part-type="genus" reg="Yaginumaella">Yaginumaella</tp:taxon-name-part></tp:taxon-name></italic> Prószyński, 1979</article-title><source>Zookeys</source><day>30</day><month>10</month><year>2025</year><volume>1257</volume><fpage>215</fpage><lpage>247</lpage><pub-id pub-id-type="doi">10.3897/zookeys.1257.160127</pub-id></mixed-citation></tp:treatment-meta><tp:nomenclature><label>﻿</label><tp:taxon-name><object-id xmlns:xlink="http://www.w3.org/1999/xlink" content-type="arpha" xlink:type="simple">BAF52F2D-8F9E-507A-9347-E5037A6D5F00</object-id>
                <tp:taxon-name-part taxon-name-part-type="genus" reg="Yaginumaella">Yaginumaella</tp:taxon-name-part>
                <tp:taxon-name-part taxon-name-part-type="species" reg="daolangi">daolangi</tp:taxon-name-part>
                <object-id xmlns:xlink="http://www.w3.org/1999/xlink" content-type="zoobank" xlink:type="simple">https://zoobank.org/644AD353-6887-4799-AB25-D2A97691F99F</object-id>
              </tp:taxon-name><tp:taxon-authority>C. Wang, Mi &amp; Li</tp:taxon-authority><tp:taxon-status xmlns:xlink="http://www.w3.org/1999/xlink" xlink:type="simple">sp. nov.</tp:taxon-status><xref ref-type="fig" rid="F7">Figs 7</xref><xref ref-type="fig" rid="F8">, 8</xref></tp:nomenclature><tp:treatment-sec sec-type="type material" id="SECID0EOLDI"><title>Type material.</title><p><bold><italic>Holotype</italic></bold> • ♂ (<abbrev xmlns:xlink="http://www.w3.org/1999/xlink" xlink:title="Tongren University" id="ABBRID0EZLDI" xlink:type="simple">TRU</abbrev>-JS 0839), China: Yunnan: Kunming City, Guandu District, Shajin Village (<named-content xmlns:xlink="http://www.w3.org/1999/xlink" content-type="dwc:verbatimCoordinates" xlink:type="simple"><named-content content-type="geo-json" specific-use="{&#34;type&#34;:&#34;Point&#34;,&#34;coordinates&#34;:[103.017000,25.084833]}" id="NCID0EAMDI" xlink:type="simple">25°5.09'N, 103°1.02'E</named-content></named-content>, ca 2,340 m), 20.x.2023; H. Qiu leg. <bold><italic>Paratypes</italic></bold> • 1♀ (<abbrev xmlns:xlink="http://www.w3.org/1999/xlink" xlink:title="Tongren University" id="ABBRID0EIMDI" xlink:type="simple">TRU</abbrev>-JS 0840), same data as for holotype; • 1♂ (<named-content xmlns:xlink="http://www.w3.org/1999/xlink" content-type="dwc:institutional_code" xlink:title="Institute of Zoology, Chinese Academy of Sciences in Beijing" xlink:href="http://grbio.org/institution/institute-zoology-chinese-academy-sciences" xlink:type="simple">IZCAS</named-content>-Ar45884), Sichuan, Miyi County, Binggu Township, Maidichong Village (<named-content xmlns:xlink="http://www.w3.org/1999/xlink" content-type="dwc:verbatimCoordinates" xlink:type="simple"><named-content content-type="geo-json" specific-use="{&#34;type&#34;:&#34;Point&#34;,&#34;coordinates&#34;:[102.062500,26.679333]}" id="NCID0ETMDI" xlink:type="simple">26°40.76'N, 102°3.75'E</named-content></named-content>, ca 2,240 m), 7.vi.2024, X.Q. Zhang, Y. Wang, and Q.Z. Meng leg.</p></tp:treatment-sec><tp:treatment-sec sec-type="diagnosis" id="SECID0EYMDI"><title>Diagnosis.</title><p>The male of <italic><tp:taxon-name><tp:taxon-name-part taxon-name-part-type="genus" reg="Yaginumaella">Yaginumaella</tp:taxon-name-part> <tp:taxon-name-part taxon-name-part-type="species" reg="daolangi">daolangi</tp:taxon-name-part></tp:taxon-name></italic> sp. nov. resembles that of <italic><tp:taxon-name><tp:taxon-name-part taxon-name-part-type="genus" reg="Yaginumaella">Y.</tp:taxon-name-part> <tp:taxon-name-part taxon-name-part-type="species" reg="ususudi">ususudi</tp:taxon-name-part></tp:taxon-name></italic> (Yaginuma, 1972) in having a thick embolus originating from ca 9 o′clock position, but can be easily distinguished by the retrolateral tibial apophysis is curved towards retrolateral side distally (Fig. <xref ref-type="fig" rid="F7">7B, C</xref>) vs almost straight in <italic><tp:taxon-name><tp:taxon-name-part taxon-name-part-type="genus" reg="Yaginumaella">Y.</tp:taxon-name-part> <tp:taxon-name-part taxon-name-part-type="species" reg="ususudi">ususudi</tp:taxon-name-part></tp:taxon-name></italic> (<xref ref-type="bibr" rid="B29">Yaginuma 1972</xref>: fig. 10). The female of this new species can be easily distinguished from other congeners by postero-ventrally opened epigynal hood (Fig. <xref ref-type="fig" rid="F8">8A</xref>) vs epigynal hood posteriorly or posterolaterally opened in others (see the drawings of the congeners on <xref ref-type="bibr" rid="B16">Metzner 2025</xref>).</p><fig id="F7" position="float" orientation="portrait"><object-id xmlns:xlink="http://www.w3.org/1999/xlink" content-type="doi" xlink:type="simple">10.3897/zookeys.1257.160127.figure7</object-id><object-id xmlns:xlink="http://www.w3.org/1999/xlink" content-type="arpha" xlink:type="simple">487AFDBE-99CE-5066-BBCD-08C403F499BF</object-id><label>Figure 7.</label><caption><p>Male palp of <italic><tp:taxon-name><tp:taxon-name-part taxon-name-part-type="genus" reg="Yaginumaella">Yaginumaella</tp:taxon-name-part> <tp:taxon-name-part taxon-name-part-type="species" reg="daolangi">daolangi</tp:taxon-name-part></tp:taxon-name></italic> sp. nov., holotype (<abbrev xmlns:xlink="http://www.w3.org/1999/xlink" xlink:title="Tongren University" id="ABBRID0ECPDI" xlink:type="simple">TRU</abbrev>-JS 0839). A. Palp, prolateral; B. Ditto, ventral; C. Ditto, retrolateral. Abbreviations: E = embolus, <abbrev xmlns:xlink="http://www.w3.org/1999/xlink" xlink:title="retrolateral tibial apophysis" id="ABBRID0EGPDI" xlink:type="simple">RTA</abbrev> = retrolateral tibial apophysis, <abbrev xmlns:xlink="http://www.w3.org/1999/xlink" xlink:title="posterior tegular lobe" id="ABBRID0EKPDI" xlink:type="simple">PL</abbrev> = posterior tegular lobe, <abbrev xmlns:xlink="http://www.w3.org/1999/xlink" xlink:title="sperm duct" id="ABBRID0EOPDI" xlink:type="simple">SD</abbrev> = sperm duct. Scale bars: 0.1 mm.</p></caption><graphic xmlns:xlink="http://www.w3.org/1999/xlink" xlink:href="zookeys-1257-215_article-160127__-g007.jpg" position="float" orientation="portrait" xlink:type="simple" id="oo_1454180.jpg"><uri content-type="original_file" xlink:type="simple">https://binary.pensoft.net/fig/1454180</uri></graphic></fig><fig id="F8" position="float" orientation="portrait"><object-id xmlns:xlink="http://www.w3.org/1999/xlink" content-type="doi" xlink:type="simple">10.3897/zookeys.1257.160127.figure8</object-id><object-id xmlns:xlink="http://www.w3.org/1999/xlink" content-type="arpha" xlink:type="simple">525DAD73-5BB0-5F02-88A4-FB6C8EBB19C9</object-id><label>Figure 8.</label><caption><p><italic><tp:taxon-name><tp:taxon-name-part taxon-name-part-type="genus" reg="Yaginumaella">Yaginumaella</tp:taxon-name-part> <tp:taxon-name-part taxon-name-part-type="species" reg="daolangi">daolangi</tp:taxon-name-part></tp:taxon-name></italic> sp. nov., male holotype (<abbrev xmlns:xlink="http://www.w3.org/1999/xlink" xlink:title="Tongren University" id="ABBRID0EKQDI" xlink:type="simple">TRU</abbrev>-JS 0839) (C, D, F, G) and female paratype (<abbrev xmlns:xlink="http://www.w3.org/1999/xlink" xlink:title="Tongren University" id="ABBRID0EOQDI" xlink:type="simple">TRU</abbrev>-JS 0840) (A, B, E). A. Epigyne, ventral; B. Vulva, dorsal; C, E. Habitus, dorsal; D. Ditto, ventral; F. Carapace, frontal; G. Chelicera, posterior. Abbreviations: <abbrev xmlns:xlink="http://www.w3.org/1999/xlink" xlink:title="atrium" id="ABBRID0ESQDI" xlink:type="simple">At</abbrev> = atrium, <abbrev xmlns:xlink="http://www.w3.org/1999/xlink" xlink:title="copulatory duct" id="ABBRID0EWQDI" xlink:type="simple">CD</abbrev> = copulatory duct, <abbrev xmlns:xlink="http://www.w3.org/1999/xlink" xlink:title="copulatory opening" id="ABBRID0E1QDI" xlink:type="simple">CO</abbrev> = copulatory opening, <abbrev xmlns:xlink="http://www.w3.org/1999/xlink" xlink:title="fertilization duct" id="ABBRID0E5QDI" xlink:type="simple">FD</abbrev> = fertilization duct, H = epigynal hood, S = spermatheca. Scale bars: 0.1 mm (A, B, G); 0.5 mm (C–F).</p></caption><graphic xmlns:xlink="http://www.w3.org/1999/xlink" xlink:href="zookeys-1257-215_article-160127__-g008.jpg" position="float" orientation="portrait" xlink:type="simple" id="oo_1454181.jpg"><uri content-type="original_file" xlink:type="simple">https://binary.pensoft.net/fig/1454181</uri></graphic></fig></tp:treatment-sec><tp:treatment-sec sec-type="description" id="SECID0EHRDI"><title>Description.</title><p><bold>Male</bold> (Figs <xref ref-type="fig" rid="F7">7A–C</xref>, <xref ref-type="fig" rid="F8">8C, D, F, G</xref>). Total length 4.65. Cephalothorax 2.23 long, 1.68 wide. Abdomen 2.40 long, 1.39 wide. Eye sizes and inter distances: <abbrev xmlns:xlink="http://www.w3.org/1999/xlink" xlink:title="anterior median eye" id="ABBRID0EXRDI" xlink:type="simple">AME</abbrev> 0.43, <abbrev xmlns:xlink="http://www.w3.org/1999/xlink" xlink:title="anterior lateral eye" id="ABBRID0E2RDI" xlink:type="simple">ALE</abbrev> 0.26, <abbrev xmlns:xlink="http://www.w3.org/1999/xlink" xlink:title="posterior lateral eye" id="ABBRID0E6RDI" xlink:type="simple">PLE</abbrev> 0.24, <abbrev xmlns:xlink="http://www.w3.org/1999/xlink" xlink:title="anterior eye row width" id="ABBRID0EDSDI" xlink:type="simple">AERW</abbrev> 1.45, <abbrev xmlns:xlink="http://www.w3.org/1999/xlink" xlink:title="posterior eye row width" id="ABBRID0EHSDI" xlink:type="simple">PERW</abbrev> 1.39, <abbrev xmlns:xlink="http://www.w3.org/1999/xlink" xlink:title="eye field length" id="ABBRID0ELSDI" xlink:type="simple">EFL</abbrev> 0.90. Legs: I 4.61 (1.43, 0.85, 1.10, 0.75, 0.48), II 3.94 (1.25, 0.73, 0.85, 0.63, 0.48), III 4.57 (1.48, 0.68, 0.93, 0.93, 0.55), IV 4.87 (1.48, 0.68, 1.08, 1.08, 0.55). Carapace elevated, orange to dark, covered with sparse, long, dark setae on cephalic region, dense white setae behind PMEs, with pair of lateral submarginal white setal bands, and longitudinal, central yellow stripe extending across thorax; fovea red-brown, longitudinal. Chelicerae orange-yellow, with type dentition. Endites yellow with pale disto-inner portions, covered with clusters of dense dark setae on inner distal margins. Labium slightly darker than endites. Sternum yellow to brown, with truncated anterior edge and tapered distal portion, ~ 1.3× longer than wide. Legs setose, spiny. Dorsum of abdomen mainly dark and spotted, covered with sparse, long, dark setae and dense, shorter, dark and pale setae, with central, gradually broadened, longitudinal yellow stripe followed by transverse, sub-triangular yellow patch; venter colored as dorsum, with dotted lines.</p><p>Palp (Fig. <xref ref-type="fig" rid="F7">7A–C</xref>): tibia slightly wider than long in ventral view; retrolateral tibial apophysis strongly sclerotized, straight extending until curved retrolaterally at distal 1/3, with rather pointed tip; cymbium somewhat longer than wide, with truncated anterior edge; tegulum elongate-oval, with postero-prolaterally extended posterior lobe; embolus originates from ca 9 o′clock position, curved into almost C-shaped, abruptly narrowed and tapered at distal 1/4, with pointed tip directed towards ca 1:30 o′clock position.</p><p><bold>Female</bold> (Fig. <xref ref-type="fig" rid="F8">8A, B, E</xref>). Total length 4.87. Cephalothorax 2.24 long, 1.69 wide. Abdomen 2.65 long, 1.69 wide. Eye sizes and inter distances: <abbrev xmlns:xlink="http://www.w3.org/1999/xlink" xlink:title="anterior median eye" id="ABBRID0E4SDI" xlink:type="simple">AME</abbrev> 0.44, <abbrev xmlns:xlink="http://www.w3.org/1999/xlink" xlink:title="anterior lateral eye" id="ABBRID0EBTDI" xlink:type="simple">ALE</abbrev> 0.26, <abbrev xmlns:xlink="http://www.w3.org/1999/xlink" xlink:title="posterior lateral eye" id="ABBRID0EFTDI" xlink:type="simple">PLE</abbrev> 0.24, <abbrev xmlns:xlink="http://www.w3.org/1999/xlink" xlink:title="anterior eye row width" id="ABBRID0EJTDI" xlink:type="simple">AERW</abbrev> 1.46, <abbrev xmlns:xlink="http://www.w3.org/1999/xlink" xlink:title="posterior eye row width" id="ABBRID0ENTDI" xlink:type="simple">PERW</abbrev> 1.46, <abbrev xmlns:xlink="http://www.w3.org/1999/xlink" xlink:title="eye field length" id="ABBRID0ERTDI" xlink:type="simple">EFL</abbrev> 0.96. Legs: I 4.01 (1.23, 0.80, 0.90, 0.63, 0.45), II 3.81 (1.18, 0.75, 0.85, 0.60, 0.43), III 4.50 (1.50, 0.70, 0.95, 0.85, 0.50), IV 4.91 (1.50, 0.68, 1.13, 1.10, 0.50). Habitus (Fig. <xref ref-type="fig" rid="F8">8E</xref>) similar to that of male.</p><p>Epigyne (Fig. <xref ref-type="fig" rid="F8">8A, B</xref>): longer than wide, with pair of mediolateral hoods opened posteroventrally; atrium almost inverted trapeziform, ~1/2 epigynal length; copulatory openings inclined, slit-shaped; copulatory ducts run posteriorly with curves until slightly enlarged and forming folds at posterior portions, and then extend contrary with curves to connect to spermathecae without distinct borders; fertilization ducts extending almost transversely.</p></tp:treatment-sec><tp:treatment-sec sec-type="distribution" id="SECID0E6TDI"><title>Distribution.</title><p>China (Sichuan, Yunnan) (Fig. <xref ref-type="fig" rid="F2">2</xref>).</p></tp:treatment-sec><tp:treatment-sec sec-type="etymology" id="SECID0EJUDI"><title>Etymology.</title><p>The specific name is after the famous Chinese singer, Daolang (real name Lin Luo); noun (name) in genitive case.</p></tp:treatment-sec><tp:treatment-sec><!--Section generated to contain objects referenced in tp:taxon-treatment.--><fig id="F2" position="float" orientation="portrait"><object-id xmlns:xlink="http://www.w3.org/1999/xlink" content-type="doi" xlink:type="simple">10.3897/zookeys.1257.160127.figure2</object-id><object-id xmlns:xlink="http://www.w3.org/1999/xlink" content-type="arpha" xlink:type="simple">D053B206-E158-5BFA-B1AD-54A5BA6A42ED</object-id><label>Figure 2.</label><caption><p>Geographical records of the new species.</p></caption><graphic xmlns:xlink="http://www.w3.org/1999/xlink" xlink:href="zookeys-1257-215_article-160127__-g002.jpg" position="float" orientation="portrait" xlink:type="simple" id="oo_1454174.jpg"><uri content-type="original_file" xlink:type="simple">https://binary.pensoft.net/fig/1454174</uri></graphic></fig></tp:treatment-sec><ref-list><ref id="B29"><mixed-citation xmlns:xlink="http://www.w3.org/1999/xlink" xlink:type="simple"><person-group><name name-style="western"><surname>Yaginuma</surname><given-names>T</given-names></name></person-group> (<year>1972</year>) <article-title>Spiders of the Hidaka Mountain range, Hokkaido, Japan.</article-title><source>Memoirs of the National Science Museum, Tokyo</source><volume>5</volume>: <fpage>17</fpage>–<lpage>32</lpage>.</mixed-citation></ref><ref id="B16"><mixed-citation xmlns:xlink="http://www.w3.org/1999/xlink" xlink:type="simple"><person-group><name name-style="western"><surname>Metzner</surname><given-names>H</given-names></name></person-group> (<year>2025</year>) Jumping spiders (<tp:taxon-name><tp:taxon-name-part taxon-name-part-type="class">Arachnida</tp:taxon-name-part></tp:taxon-name>: <tp:taxon-name><tp:taxon-name-part taxon-name-part-type="order">Araneae</tp:taxon-name-part></tp:taxon-name>: <tp:taxon-name><tp:taxon-name-part taxon-name-part-type="family">Salticidae</tp:taxon-name-part></tp:taxon-name>) of the world. <ext-link xlink:href="https://www.jumping-spiders.com" ext-link-type="uri" xlink:type="simple">https://www.jumping-spiders.com</ext-link> [accessed 27 April 2025]</mixed-citation></ref></ref-list></tp:taxon-treatment>
