# Supplementary material for: ﻿Description of two new genera and seven new species of Plexippina Simon, 1901 (Araneae, Salticidae, Plexippini) from Southwest China, with a review of Yaginumaella Prószyński, 1979
Source: Zookeys. 2025 Oct 30;1257:215–47. doi: 10.3897/zookeys.1257.160127 (PMC12592996; doi:10.3897/zookeys.1257.160127)
Supplement: XML Treatment for Yaginumaella medog [file zookeys.1257.160127-treatment7.xml]

<!DOCTYPE tp:taxon-treatment
  PUBLIC "-//TaxonX//DTD Taxonomic Treatment Publishing DTD v0 20100105//EN" "tax-treatment-NSO.dtd">
<tp:taxon-treatment xmlns:tp="http://www.plazi.org/taxpub"><tp:treatment-meta><kwd-group><label>Taxon classification</label><kwd>
                  <named-content content-type="kingdom">Animalia</named-content>
                </kwd><kwd>
                  <named-content content-type="order">Araneae</named-content>
                </kwd><kwd>
                  <named-content content-type="family">Salticidae</named-content>
                </kwd></kwd-group><mixed-citation publication-type="journal"><person-group><name><surname>Wang</surname><given-names>Cheng</given-names></name><name><surname>Wang</surname><given-names>Ying</given-names></name><name><surname>Mi</surname><given-names>Xiaoqi</given-names></name><name><surname>Li</surname><given-names>Shuqiang</given-names></name></person-group><article-title>﻿Description of two new genera and seven new species of <tp:taxon-name><tp:taxon-name-part taxon-name-part-type="subtribe">Plexippina</tp:taxon-name-part></tp:taxon-name> Simon, 1901 (<tp:taxon-name><tp:taxon-name-part taxon-name-part-type="order">Araneae</tp:taxon-name-part></tp:taxon-name>, <tp:taxon-name><tp:taxon-name-part taxon-name-part-type="family">Salticidae</tp:taxon-name-part></tp:taxon-name>, <tp:taxon-name><tp:taxon-name-part taxon-name-part-type="tribe">Plexippini</tp:taxon-name-part></tp:taxon-name>) from Southwest China, with a review of <italic><tp:taxon-name><tp:taxon-name-part taxon-name-part-type="genus" reg="Yaginumaella">Yaginumaella</tp:taxon-name-part></tp:taxon-name></italic> Prószyński, 1979</article-title><source>Zookeys</source><day>30</day><month>10</month><year>2025</year><volume>1257</volume><fpage>215</fpage><lpage>247</lpage><pub-id pub-id-type="doi">10.3897/zookeys.1257.160127</pub-id></mixed-citation></tp:treatment-meta><tp:nomenclature><label>﻿</label><tp:taxon-name><object-id xmlns:xlink="http://www.w3.org/1999/xlink" content-type="arpha" xlink:type="simple">3467CFBB-A24A-562F-9985-EE52F4D1431C</object-id>
                <tp:taxon-name-part taxon-name-part-type="genus" reg="Yaginumaella">Yaginumaella</tp:taxon-name-part>
                <tp:taxon-name-part taxon-name-part-type="species" reg="medog">medog</tp:taxon-name-part>
                <object-id xmlns:xlink="http://www.w3.org/1999/xlink" content-type="zoobank" xlink:type="simple">https://zoobank.org/CBFCF461-C9EE-49D7-B13F-8A25EDF88C92</object-id>
              </tp:taxon-name><tp:taxon-authority>C. Wang, Mi &amp; Li</tp:taxon-authority><tp:taxon-status xmlns:xlink="http://www.w3.org/1999/xlink" xlink:type="simple">sp. nov.</tp:taxon-status><xref ref-type="fig" rid="F9">Figs 9</xref><xref ref-type="fig" rid="F10">, 10</xref></tp:nomenclature><tp:treatment-sec sec-type="type material" id="SECID0EAWDI"><title>Type material.</title><p><bold><italic>Holotype</italic></bold> • ♂ (<abbrev xmlns:xlink="http://www.w3.org/1999/xlink" xlink:title="Tongren University" id="ABBRID0ELWDI" xlink:type="simple">TRU</abbrev>-JS 0841), China: Xizang Autonomous Region: Medog County, around Renqingbeng Temple (<named-content xmlns:xlink="http://www.w3.org/1999/xlink" content-type="dwc:verbatimCoordinates" xlink:type="simple"><named-content content-type="geo-json" specific-use="{&#34;type&#34;:&#34;Point&#34;,&#34;coordinates&#34;:[95.354833,29.305167]}" id="NCID0ESWDI" xlink:type="simple">29°18.31'N, 95°21.29'E</named-content></named-content>, ca 1,970 m), 26.v.2024, X.Q. Mi et al. Leg. <bold><italic>Paratypes</italic></bold> • 2♂2♀ (<abbrev xmlns:xlink="http://www.w3.org/1999/xlink" xlink:title="Tongren University" id="ABBRID0E1WDI" xlink:type="simple">TRU</abbrev>-JS 0842–0845), same data as for holotype.</p></tp:treatment-sec><tp:treatment-sec sec-type="diagnosis" id="SECID0E5WDI"><title>Diagnosis.</title><p>The male of <italic><tp:taxon-name><tp:taxon-name-part taxon-name-part-type="genus" reg="Yaginumaella">Yaginumaella</tp:taxon-name-part> <tp:taxon-name-part taxon-name-part-type="species" reg="medog">medog</tp:taxon-name-part></tp:taxon-name></italic> sp. nov. is unique for having two retromarginal cheliceral teeth. It somewhat resembles that of <italic><tp:taxon-name><tp:taxon-name-part taxon-name-part-type="genus" reg="Yaginumaella">Y.</tp:taxon-name-part> <tp:taxon-name-part taxon-name-part-type="species" reg="urbanii">urbanii</tp:taxon-name-part></tp:taxon-name></italic> Żabka, 1981, comb. rest. in having a very similar palpal structure, especially the origination of the embolus, but differs in: 1) the embolus is weakly sclerotized at the distal 1/3 (Fig. <xref ref-type="fig" rid="F9">9B</xref>) vs strongly sclerotized in <italic><tp:taxon-name><tp:taxon-name-part taxon-name-part-type="genus" reg="Yaginumaella">Y.</tp:taxon-name-part> <tp:taxon-name-part taxon-name-part-type="species" reg="urbanii">urbanii</tp:taxon-name-part></tp:taxon-name></italic> (<xref ref-type="bibr" rid="B31">Yu et al. 2024</xref>: fig. 6A); 2) the posterior tegular lobe is nearly round (Fig. <xref ref-type="fig" rid="F9">9B</xref>) vs sub-triangular in <italic><tp:taxon-name><tp:taxon-name-part taxon-name-part-type="genus" reg="Yaginumaella">Y.</tp:taxon-name-part> <tp:taxon-name-part taxon-name-part-type="species" reg="urbanii">urbanii</tp:taxon-name-part></tp:taxon-name></italic> (<xref ref-type="bibr" rid="B31">Yu et al. 2024</xref>: figs 6A, 7A). The female resembles that of <italic><tp:taxon-name><tp:taxon-name-part taxon-name-part-type="genus" reg="Yaginumaella">Y.</tp:taxon-name-part> <tp:taxon-name-part taxon-name-part-type="species" reg="nova">nova</tp:taxon-name-part></tp:taxon-name></italic> Żabka, 1981, comb. rest. in having a very similar epigynal structure, but differs in: 1) the distance between epigynal hoods is almost as wide as the atrium (Fig. <xref ref-type="fig" rid="F10">10A, B</xref>) vs ~ 1.2× wider than the atrium in <italic><tp:taxon-name><tp:taxon-name-part taxon-name-part-type="genus" reg="Yaginumaella">Y.</tp:taxon-name-part> <tp:taxon-name-part taxon-name-part-type="species" reg="nova">nova</tp:taxon-name-part></tp:taxon-name></italic> (<xref ref-type="bibr" rid="B32">Żabka 1981</xref>: fig. 44); 2) the copulatory ducts are enlarged into balls medially (Fig. <xref ref-type="fig" rid="F10">10A, B</xref>) vs not enlarged in <italic><tp:taxon-name><tp:taxon-name-part taxon-name-part-type="genus" reg="Yaginumaella">Y.</tp:taxon-name-part> <tp:taxon-name-part taxon-name-part-type="species" reg="nova">nova</tp:taxon-name-part></tp:taxon-name></italic> (<xref ref-type="bibr" rid="B32">Żabka 1981</xref>: figs 44, 45).</p><fig id="F9" position="float" orientation="portrait"><object-id xmlns:xlink="http://www.w3.org/1999/xlink" content-type="doi" xlink:type="simple">10.3897/zookeys.1257.160127.figure9</object-id><object-id xmlns:xlink="http://www.w3.org/1999/xlink" content-type="arpha" xlink:type="simple">62A276B8-E91B-5C95-9E32-B757B2797EA3</object-id><label>Figure 9.</label><caption><p>Male palp of <italic><tp:taxon-name><tp:taxon-name-part taxon-name-part-type="genus" reg="Yaginumaella">Yaginumaella</tp:taxon-name-part> <tp:taxon-name-part taxon-name-part-type="species" reg="medog">medog</tp:taxon-name-part></tp:taxon-name></italic> sp. nov., holotype (<abbrev xmlns:xlink="http://www.w3.org/1999/xlink" xlink:title="Tongren University" id="ABBRID0EE2DI" xlink:type="simple">TRU</abbrev>-JS 0841). A. Palp, prolateral; B. Ditto, ventral; C. Ditto, retrolateral. Abbreviations: E = embolus, <abbrev xmlns:xlink="http://www.w3.org/1999/xlink" xlink:title="retrolateral tibial apophysis" id="ABBRID0EI2DI" xlink:type="simple">RTA</abbrev> = retrolateral tibial apophysis, <abbrev xmlns:xlink="http://www.w3.org/1999/xlink" xlink:title="posterior tegular lobe" id="ABBRID0EM2DI" xlink:type="simple">PL</abbrev> = posterior tegular lobe, <abbrev xmlns:xlink="http://www.w3.org/1999/xlink" xlink:title="sperm duct" id="ABBRID0EQ2DI" xlink:type="simple">SD</abbrev> = sperm duct. Scale bars: 0.1 mm.</p></caption><graphic xmlns:xlink="http://www.w3.org/1999/xlink" xlink:href="zookeys-1257-215_article-160127__-g009.jpg" position="float" orientation="portrait" xlink:type="simple" id="oo_1454182.jpg"><uri content-type="original_file" xlink:type="simple">https://binary.pensoft.net/fig/1454182</uri></graphic></fig><fig id="F10" position="float" orientation="portrait"><object-id xmlns:xlink="http://www.w3.org/1999/xlink" content-type="doi" xlink:type="simple">10.3897/zookeys.1257.160127.figure10</object-id><object-id xmlns:xlink="http://www.w3.org/1999/xlink" content-type="arpha" xlink:type="simple">E1F9F56B-E8A2-553B-94EB-7517D5569387</object-id><label>Figure 10.</label><caption><p><italic><tp:taxon-name><tp:taxon-name-part taxon-name-part-type="genus" reg="Yaginumaella">Yaginumaella</tp:taxon-name-part> <tp:taxon-name-part taxon-name-part-type="species" reg="medog">medog</tp:taxon-name-part></tp:taxon-name></italic> sp. nov., male holotype (<abbrev xmlns:xlink="http://www.w3.org/1999/xlink" xlink:title="Tongren University" id="ABBRID0EM3DI" xlink:type="simple">TRU</abbrev>-JS 0841) (E, G–I), female paratype (<abbrev xmlns:xlink="http://www.w3.org/1999/xlink" xlink:title="Tongren University" id="ABBRID0EQ3DI" xlink:type="simple">TRU</abbrev>-JS 0844) (A, C, F) and female paratype (<abbrev xmlns:xlink="http://www.w3.org/1999/xlink" xlink:title="Tongren University" id="ABBRID0EU3DI" xlink:type="simple">TRU</abbrev>-JS 0845) (B, D). A, B. Epigyne, ventral; C, D. Vulva, dorsal; E, F. Habitus, dorsal; G. Ditto, ventral; H. Carapace, frontal; I. Chelicera, posterior. Abbreviations: <abbrev xmlns:xlink="http://www.w3.org/1999/xlink" xlink:title="atrium" id="ABBRID0EY3DI" xlink:type="simple">At</abbrev> = atrium, <abbrev xmlns:xlink="http://www.w3.org/1999/xlink" xlink:title="copulatory duct" id="ABBRID0E33DI" xlink:type="simple">CD</abbrev> = copulatory duct, <abbrev xmlns:xlink="http://www.w3.org/1999/xlink" xlink:title="copulatory opening" id="ABBRID0EA4DI" xlink:type="simple">CO</abbrev> = copulatory opening, <abbrev xmlns:xlink="http://www.w3.org/1999/xlink" xlink:title="fertilization duct" id="ABBRID0EE4DI" xlink:type="simple">FD</abbrev> = fertilization duct, H = epigynal hood, S = spermatheca. Scale bars: 0.1 mm (A–D); 0.2 mm (<bold>I</bold>); 0.5 mm (E–H).</p></caption><graphic xmlns:xlink="http://www.w3.org/1999/xlink" xlink:href="zookeys-1257-215_article-160127__-g010.jpg" position="float" orientation="portrait" xlink:type="simple" id="oo_1454183.jpg"><uri content-type="original_file" xlink:type="simple">https://binary.pensoft.net/fig/1454183</uri></graphic></fig></tp:treatment-sec><tp:treatment-sec sec-type="description" id="SECID0EP4DI"><title>Description.</title><p><bold>Male</bold> (Figs <xref ref-type="fig" rid="F9">9A–C</xref>, <xref ref-type="fig" rid="F10">10E, G–I</xref>). Total length 4.48. Cephalothorax 2.27 long, 1.88 wide. Abdomen 2.23 long, 1.36 wide. Eye sizes and inter distances: <abbrev xmlns:xlink="http://www.w3.org/1999/xlink" xlink:title="anterior median eye" id="ABBRID0E64DI" xlink:type="simple">AME</abbrev> 0.49, <abbrev xmlns:xlink="http://www.w3.org/1999/xlink" xlink:title="anterior lateral eye" id="ABBRID0ED5DI" xlink:type="simple">ALE</abbrev> 0.28, <abbrev xmlns:xlink="http://www.w3.org/1999/xlink" xlink:title="posterior lateral eye" id="ABBRID0EH5DI" xlink:type="simple">PLE</abbrev> 0.25, <abbrev xmlns:xlink="http://www.w3.org/1999/xlink" xlink:title="anterior eye row width" id="ABBRID0EL5DI" xlink:type="simple">AERW</abbrev> 1.58, <abbrev xmlns:xlink="http://www.w3.org/1999/xlink" xlink:title="posterior eye row width" id="ABBRID0EP5DI" xlink:type="simple">PERW</abbrev> 1.52, <abbrev xmlns:xlink="http://www.w3.org/1999/xlink" xlink:title="eye field length" id="ABBRID0ET5DI" xlink:type="simple">EFL</abbrev> 1.06. Legs: I 5.62 (1.63, 0.95, 1.43, 0.98, 0.63), II 4.59 (1.45, 0.75, 1.13, 0.78, 0.48), III 5.41 (1.63, 0.78, 1.25, 1.20, 0.55), IV 5.54 (1.63, 0.78, 1.28, 1.30, 0.55). Carapace mainly dark brown, covered with dense dark and golden setae, with pair of lateral submarginal pale setal bands; fovea dark red, linear. Chelicerae with three promarginal and two retromarginal teeth. Endites pale, with cluster of dense dark setae on disto-inner portions. Labium dark brown except distal portion pale. Sternum dark brown, ~1.2× longer than wide. Legs pale to brown, spiny. Dorsum of abdomen with pale longitudinal patch distally across with much thinner, transverse pale stripe; venter mainly pale, with central, longitudinal, dark patch and irregular dark spots.</p><p>Palp (Fig. <xref ref-type="fig" rid="F9">9A–C</xref>): tibia ~ 1.56× longer than wide in ventral view, with straight retrolateral apophysis tapered to pointed tip directed upward in retrolateral view; cymbium ~1.43× longer than wide, setose; tegulum flat, with almost round posterior lobe; embolus originates from ca 9 o′clock position, curved ~1/4 circle, distal 1/3 weakly sclerotized.</p><p><bold>Female</bold> (Fig. <xref ref-type="fig" rid="F10">10A–D, F</xref>). Total length 4.58. Cephalothorax 2.00 long, 1.61 wide. Abdomen 2.52 long, 1.73 wide. Eye sizes and inter distances: <abbrev xmlns:xlink="http://www.w3.org/1999/xlink" xlink:title="anterior median eye" id="ABBRID0EF6DI" xlink:type="simple">AME</abbrev> 0.48, <abbrev xmlns:xlink="http://www.w3.org/1999/xlink" xlink:title="anterior lateral eye" id="ABBRID0EJ6DI" xlink:type="simple">ALE</abbrev> 0.28, <abbrev xmlns:xlink="http://www.w3.org/1999/xlink" xlink:title="posterior lateral eye" id="ABBRID0EN6DI" xlink:type="simple">PLE</abbrev> 0.25, <abbrev xmlns:xlink="http://www.w3.org/1999/xlink" xlink:title="anterior eye row width" id="ABBRID0ER6DI" xlink:type="simple">AERW</abbrev> 1.55, <abbrev xmlns:xlink="http://www.w3.org/1999/xlink" xlink:title="posterior eye row width" id="ABBRID0EV6DI" xlink:type="simple">PERW</abbrev> 1.48, <abbrev xmlns:xlink="http://www.w3.org/1999/xlink" xlink:title="eye field length" id="ABBRID0EZ6DI" xlink:type="simple">EFL</abbrev> 1.06. Legs: I 3.83 (1.20, 0.70, 0.85, 0.63, 0.45), II 3.63 (1.10, 0.70, 0.80, 0.60, 0.43), III 4.54 (1.33, 0.73, 0.95, 0.98, 0.55), IV 4.84 (1.38, 0.70, 1.08, 1.13, 0.55). Habitus (Fig. <xref ref-type="fig" rid="F10">10F</xref>) similar to that of male except with pale, longitudinal, thoracal stripe and only with two promarginal cheliceral teeth and one retromarginal tooth.</p><p>Epigyne (Fig. <xref ref-type="fig" rid="F10">10A–D</xref>): with pair of almost bell-shaped hoods posterior to base of copulatory openings; atrium nearly oval, anteromedially located; copulatory openings slit-shaped, beneath posterolateral portion of atrium; copulatory ducts curved into almost C-shape at origin, and then slightly enlarged into balls and continue to connect to elongate-oval spermathecae; fertilization ducts originate from anterior-most edges of spermathecae.</p></tp:treatment-sec><tp:treatment-sec sec-type="distribution" id="SECID0EIAAK"><title>Distribution.</title><p>Know only from the type locality in Xizang, China (Fig. <xref ref-type="fig" rid="F2">2</xref>).</p></tp:treatment-sec><tp:treatment-sec sec-type="etymology" id="SECID0ESAAK"><title>Etymology.</title><p>The specific name is after the type locality , Medog County; noun in apposition.</p></tp:treatment-sec><tp:treatment-sec><!--Section generated to contain objects referenced in tp:taxon-treatment.--><fig id="F2" position="float" orientation="portrait"><object-id xmlns:xlink="http://www.w3.org/1999/xlink" content-type="doi" xlink:type="simple">10.3897/zookeys.1257.160127.figure2</object-id><object-id xmlns:xlink="http://www.w3.org/1999/xlink" content-type="arpha" xlink:type="simple">D053B206-E158-5BFA-B1AD-54A5BA6A42ED</object-id><label>Figure 2.</label><caption><p>Geographical records of the new species.</p></caption><graphic xmlns:xlink="http://www.w3.org/1999/xlink" xlink:href="zookeys-1257-215_article-160127__-g002.jpg" position="float" orientation="portrait" xlink:type="simple" id="oo_1454174.jpg"><uri content-type="original_file" xlink:type="simple">https://binary.pensoft.net/fig/1454174</uri></graphic></fig></tp:treatment-sec><ref-list><ref id="B31"><mixed-citation xmlns:xlink="http://www.w3.org/1999/xlink" xlink:type="simple"><person-group><name name-style="western"><surname>Yu</surname><given-names>K</given-names></name><name name-style="western"><surname>Ni</surname><given-names>Y</given-names></name><name name-style="western"><surname>Zhang</surname><given-names>JX</given-names></name></person-group> (<year>2024</year>) <article-title>Notes on jumping spiders from Xizang: Three new species and two new records in China (<tp:taxon-name><tp:taxon-name-part taxon-name-part-type="order">Araneae</tp:taxon-name-part></tp:taxon-name>, <tp:taxon-name><tp:taxon-name-part taxon-name-part-type="family">Salticidae</tp:taxon-name-part></tp:taxon-name>).</article-title><source>Acta Arachnologica Sinica</source><volume>33</volume>(<issue>1</issue>): <fpage>8</fpage>–<lpage>18</lpage>.</mixed-citation></ref><ref id="B32"><mixed-citation xmlns:xlink="http://www.w3.org/1999/xlink" xlink:type="simple"><person-group><name name-style="western"><surname>Żabka</surname><given-names>M</given-names></name></person-group> (<year>1981</year>) <article-title>New species of <italic><tp:taxon-name><tp:taxon-name-part taxon-name-part-type="genus">Yaginumaella</tp:taxon-name-part></tp:taxon-name></italic> Prószyński 1976 and <italic><tp:taxon-name><tp:taxon-name-part taxon-name-part-type="genus">Helicius</tp:taxon-name-part></tp:taxon-name></italic> Prószyński 1976 (<tp:taxon-name><tp:taxon-name-part taxon-name-part-type="order">Araneae</tp:taxon-name-part></tp:taxon-name>, <tp:taxon-name><tp:taxon-name-part taxon-name-part-type="family">Salticidae</tp:taxon-name-part></tp:taxon-name>) from Bhutan and Burma.</article-title><source>Entomologica Basiliensis</source><volume>6</volume>: <fpage>5</fpage>–<lpage>41</lpage>.</mixed-citation></ref></ref-list></tp:taxon-treatment>
