# Supplementary material for: ﻿Description of two new genera and seven new species of Plexippina Simon, 1901 (Araneae, Salticidae, Plexippini) from Southwest China, with a review of Yaginumaella Prószyński, 1979
Source: Zookeys. 2025 Oct 30;1257:215–47. doi: 10.3897/zookeys.1257.160127 (PMC12592996; doi:10.3897/zookeys.1257.160127)
Supplement: XML Treatment for Yaginumaella qianlei [file zookeys.1257.160127-treatment8.xml]

<!DOCTYPE tp:taxon-treatment
  PUBLIC "-//TaxonX//DTD Taxonomic Treatment Publishing DTD v0 20100105//EN" "tax-treatment-NSO.dtd">
<tp:taxon-treatment xmlns:tp="http://www.plazi.org/taxpub"><tp:treatment-meta><kwd-group><label>Taxon classification</label><kwd>
                  <named-content content-type="kingdom">Animalia</named-content>
                </kwd><kwd>
                  <named-content content-type="order">Araneae</named-content>
                </kwd><kwd>
                  <named-content content-type="family">Salticidae</named-content>
                </kwd></kwd-group><mixed-citation publication-type="journal"><person-group><name><surname>Wang</surname><given-names>Cheng</given-names></name><name><surname>Wang</surname><given-names>Ying</given-names></name><name><surname>Mi</surname><given-names>Xiaoqi</given-names></name><name><surname>Li</surname><given-names>Shuqiang</given-names></name></person-group><article-title>﻿Description of two new genera and seven new species of <tp:taxon-name><tp:taxon-name-part taxon-name-part-type="subtribe">Plexippina</tp:taxon-name-part></tp:taxon-name> Simon, 1901 (<tp:taxon-name><tp:taxon-name-part taxon-name-part-type="order">Araneae</tp:taxon-name-part></tp:taxon-name>, <tp:taxon-name><tp:taxon-name-part taxon-name-part-type="family">Salticidae</tp:taxon-name-part></tp:taxon-name>, <tp:taxon-name><tp:taxon-name-part taxon-name-part-type="tribe">Plexippini</tp:taxon-name-part></tp:taxon-name>) from Southwest China, with a review of <italic><tp:taxon-name><tp:taxon-name-part taxon-name-part-type="genus" reg="Yaginumaella">Yaginumaella</tp:taxon-name-part></tp:taxon-name></italic> Prószyński, 1979</article-title><source>Zookeys</source><day>30</day><month>10</month><year>2025</year><volume>1257</volume><fpage>215</fpage><lpage>247</lpage><pub-id pub-id-type="doi">10.3897/zookeys.1257.160127</pub-id></mixed-citation></tp:treatment-meta><tp:nomenclature><label>﻿</label><tp:taxon-name><object-id xmlns:xlink="http://www.w3.org/1999/xlink" content-type="arpha" xlink:type="simple">C8681AAD-D2F6-5C52-A0B3-D810B1C34E43</object-id>
                <tp:taxon-name-part taxon-name-part-type="genus" reg="Yaginumaella">Yaginumaella</tp:taxon-name-part>
                <tp:taxon-name-part taxon-name-part-type="species" reg="qianlei">qianlei</tp:taxon-name-part>
                <object-id xmlns:xlink="http://www.w3.org/1999/xlink" content-type="zoobank" xlink:type="simple">https://zoobank.org/60F8A1DD-1BAA-4287-986A-5E91B23C0881</object-id>
              </tp:taxon-name><tp:taxon-authority>C. Wang, Mi &amp; Li</tp:taxon-authority><tp:taxon-status xmlns:xlink="http://www.w3.org/1999/xlink" xlink:type="simple">sp. nov.</tp:taxon-status><xref ref-type="fig" rid="F11">Figs 11</xref><xref ref-type="fig" rid="F12">, 12</xref></tp:nomenclature><tp:treatment-sec sec-type="type material" id="SECID0EJCAK"><title>Type material.</title><p><bold><italic>Holotype</italic></bold> • ♂ (<abbrev xmlns:xlink="http://www.w3.org/1999/xlink" xlink:title="Tongren University" id="ABBRID0EUCAK" xlink:type="simple">TRU</abbrev>-JS 0846), China: Sichuan: Jiulong County, Wuxuhai (<named-content xmlns:xlink="http://www.w3.org/1999/xlink" content-type="dwc:verbatimCoordinates" xlink:type="simple"><named-content content-type="geo-json" specific-use="{&#34;type&#34;:&#34;Point&#34;,&#34;coordinates&#34;:[101.400667,29.115167]}" id="NCID0E2CAK" xlink:type="simple">29°6.91'N, 101°24.04'E</named-content></named-content>, ca 3,470 m), 1.ix.2020, Q.L. Lu leg. <bold><italic>Paratypes</italic></bold> • 1♂1♀ (<abbrev xmlns:xlink="http://www.w3.org/1999/xlink" xlink:title="Tongren University" id="ABBRID0EDDAK" xlink:type="simple">TRU</abbrev>-JS 0847–0848), same data as for holotype.</p></tp:treatment-sec><tp:treatment-sec sec-type="diagnosis" id="SECID0EHDAK"><title>Diagnosis.</title><p>The male of <italic><tp:taxon-name><tp:taxon-name-part taxon-name-part-type="genus" reg="Yaginumaella">Yaginumaella</tp:taxon-name-part> <tp:taxon-name-part taxon-name-part-type="species" reg="qianlei">qianlei</tp:taxon-name-part></tp:taxon-name></italic> sp. nov. is unique for having a triangular process medially on the retrolateral cymbial margin. It somewhat resembles that of <italic><tp:taxon-name><tp:taxon-name-part taxon-name-part-type="genus" reg="Yaginumaella">Y.</tp:taxon-name-part> <tp:taxon-name-part taxon-name-part-type="species" reg="pulchella">pulchella</tp:taxon-name-part></tp:taxon-name></italic> Li, Wang, Irfan &amp; Peng, 2018, comb. rest. in having a similar palpal structure, but it differs in: 1) the tegulum is almost 1.16× longer than wide in ventral view (Fig. <xref ref-type="fig" rid="F11">11B</xref>) vs ~1.5× longer than wide in <italic><tp:taxon-name><tp:taxon-name-part taxon-name-part-type="genus" reg="Yaginumaella">Y.</tp:taxon-name-part> <tp:taxon-name-part taxon-name-part-type="species" reg="pulchella">pulchella</tp:taxon-name-part></tp:taxon-name></italic> (<xref ref-type="bibr" rid="B12">Li et al. 2018</xref>: figs 1B, 2A); 2) the retrolateral tibial apophysis is slightly curved inward in retrolateral view (Fig. <xref ref-type="fig" rid="F11">11C</xref>) vs straight in <italic><tp:taxon-name><tp:taxon-name-part taxon-name-part-type="genus" reg="Yaginumaella">Y.</tp:taxon-name-part> <tp:taxon-name-part taxon-name-part-type="species" reg="pulchella">pulchella</tp:taxon-name-part></tp:taxon-name></italic> (<xref ref-type="bibr" rid="B12">Li et al. 2018</xref>: figs 1C, 2B). The female of this new species resembles that of <italic><tp:taxon-name><tp:taxon-name-part taxon-name-part-type="genus" reg="Yaginumaella">Y.</tp:taxon-name-part> <tp:taxon-name-part taxon-name-part-type="species" reg="medvedevi">medvedevi</tp:taxon-name-part></tp:taxon-name></italic> Prószyński, 1979 in having broad epigynal hoods, but can be easily distinguished by the epigynal hoods are far away from the atrium (Fig. <xref ref-type="fig" rid="F12">12A</xref>) vs touching the lowest margin of the atrium in <italic><tp:taxon-name><tp:taxon-name-part taxon-name-part-type="genus" reg="Yaginumaella">Y.</tp:taxon-name-part> <tp:taxon-name-part taxon-name-part-type="species" reg="medvedevi">medvedevi</tp:taxon-name-part></tp:taxon-name></italic> (<xref ref-type="bibr" rid="B20">Prószyński 1979</xref>: fig. 318).</p><fig id="F11" position="float" orientation="portrait"><object-id xmlns:xlink="http://www.w3.org/1999/xlink" content-type="doi" xlink:type="simple">10.3897/zookeys.1257.160127.figure11</object-id><object-id xmlns:xlink="http://www.w3.org/1999/xlink" content-type="arpha" xlink:type="simple">917FC83B-9A95-5C1A-952A-421D6961AF5B</object-id><label>Figure 11.</label><caption><p>Male palp of <italic><tp:taxon-name><tp:taxon-name-part taxon-name-part-type="genus" reg="Yaginumaella">Yaginumaella</tp:taxon-name-part> <tp:taxon-name-part taxon-name-part-type="species" reg="qianlei">qianlei</tp:taxon-name-part></tp:taxon-name></italic> sp. nov., holotype (<abbrev xmlns:xlink="http://www.w3.org/1999/xlink" xlink:title="Tongren University" id="ABBRID0E1GAK" xlink:type="simple">TRU</abbrev>-JS 0846). A. Palp, prolateral; B. Ditto, ventral; C. Ditto, retrolateral. Abbreviations: E = embolus, <abbrev xmlns:xlink="http://www.w3.org/1999/xlink" xlink:title="retrolateral tibial apophysis" id="ABBRID0E5GAK" xlink:type="simple">RTA</abbrev> = retrolateral tibial apophysis, <abbrev xmlns:xlink="http://www.w3.org/1999/xlink" xlink:title="posterior tegular lobe" id="ABBRID0ECHAK" xlink:type="simple">PL</abbrev> = posterior tegular lobe, <abbrev xmlns:xlink="http://www.w3.org/1999/xlink" xlink:title="sperm duct" id="ABBRID0EGHAK" xlink:type="simple">SD</abbrev> = sperm duct. Scale bars: 0.1 mm.</p></caption><graphic xmlns:xlink="http://www.w3.org/1999/xlink" xlink:href="zookeys-1257-215_article-160127__-g011.jpg" position="float" orientation="portrait" xlink:type="simple" id="oo_1454184.jpg"><uri content-type="original_file" xlink:type="simple">https://binary.pensoft.net/fig/1454184</uri></graphic></fig><fig id="F12" position="float" orientation="portrait"><object-id xmlns:xlink="http://www.w3.org/1999/xlink" content-type="doi" xlink:type="simple">10.3897/zookeys.1257.160127.figure12</object-id><object-id xmlns:xlink="http://www.w3.org/1999/xlink" content-type="arpha" xlink:type="simple">EC5ABFD2-B9E5-5125-ACB3-C0D8729482B6</object-id><label>Figure 12.</label><caption><p><italic><tp:taxon-name><tp:taxon-name-part taxon-name-part-type="genus" reg="Yaginumaella">Yaginumaella</tp:taxon-name-part> <tp:taxon-name-part taxon-name-part-type="species" reg="qianlei">qianlei</tp:taxon-name-part></tp:taxon-name></italic> sp. nov., male holotype (<abbrev xmlns:xlink="http://www.w3.org/1999/xlink" xlink:title="Tongren University" id="ABBRID0ECIAK" xlink:type="simple">TRU</abbrev>-JS 0846) (C, E–G) and female paratype (<abbrev xmlns:xlink="http://www.w3.org/1999/xlink" xlink:title="Tongren University" id="ABBRID0EGIAK" xlink:type="simple">TRU</abbrev>-JS 0848) (A, B, D). A. Epigyne, ventral; B. Vulva, dorsal; C, D. Habitus, dorsal; E. Ditto, ventral; F. Carapace, frontal G. Chelicera, posterior. Abbreviations: <abbrev xmlns:xlink="http://www.w3.org/1999/xlink" xlink:title="copulatory duct" id="ABBRID0EKIAK" xlink:type="simple">CD</abbrev> = copulatory duct, <abbrev xmlns:xlink="http://www.w3.org/1999/xlink" xlink:title="copulatory opening" id="ABBRID0EOIAK" xlink:type="simple">CO</abbrev> = copulatory opening, <abbrev xmlns:xlink="http://www.w3.org/1999/xlink" xlink:title="fertilization duct" id="ABBRID0ESIAK" xlink:type="simple">FD</abbrev> = fertilization duct, H = epigynal hood, S = spermatheca. Scale bars: 0.1 mm (A, B, G); 0.5 mm (C–F).</p></caption><graphic xmlns:xlink="http://www.w3.org/1999/xlink" xlink:href="zookeys-1257-215_article-160127__-g012.jpg" position="float" orientation="portrait" xlink:type="simple" id="oo_1454185.jpg"><uri content-type="original_file" xlink:type="simple">https://binary.pensoft.net/fig/1454185</uri></graphic></fig></tp:treatment-sec><tp:treatment-sec sec-type="description" id="SECID0E2IAK"><title>Description.</title><p><bold>Male</bold> (Figs <xref ref-type="fig" rid="F11">11A–C</xref>, <xref ref-type="fig" rid="F12">12C, E–G</xref>). Total length 4.12. Cephalothorax 1.81 long, 1.41 wide. Abdomen 2.18 long, 1.52 wide. Eye sizes and inter distances: <abbrev xmlns:xlink="http://www.w3.org/1999/xlink" xlink:title="anterior median eye" id="ABBRID0ELJAK" xlink:type="simple">AME</abbrev> 0.36, <abbrev xmlns:xlink="http://www.w3.org/1999/xlink" xlink:title="anterior lateral eye" id="ABBRID0EPJAK" xlink:type="simple">ALE</abbrev> 0.23, <abbrev xmlns:xlink="http://www.w3.org/1999/xlink" xlink:title="posterior lateral eye" id="ABBRID0ETJAK" xlink:type="simple">PLE</abbrev> 0.21, <abbrev xmlns:xlink="http://www.w3.org/1999/xlink" xlink:title="anterior eye row width" id="ABBRID0EXJAK" xlink:type="simple">AERW</abbrev> 1.14, <abbrev xmlns:xlink="http://www.w3.org/1999/xlink" xlink:title="posterior eye row width" id="ABBRID0E2JAK" xlink:type="simple">PERW</abbrev> 1.09, <abbrev xmlns:xlink="http://www.w3.org/1999/xlink" xlink:title="eye field length" id="ABBRID0E6JAK" xlink:type="simple">EFL</abbrev> 0.74. Legs: I 3.46 (1.00, 0.63, 0.80, 0.55, 0.48), II 2.99 (0.95, 0.53, 0.63, 0.50, 0.38), III 3.18 (1.00, 0.45, 0.63, 0.65, 0.45), IV (1.10, 0.50, 0.75, missing, missing). Carapace mainly dark, covered with dark golden and pale setae of various lengths, with longitudinal, central, pale, gradually narrowed stripe extending from anterior area of fovea to distal end; fovea dark red. Chelicerae with typical dentition. Endites with disto-inner portions and bearing dense dark setae on disto-inner margins. Labium tapered from base, with pale distal end. Sternum mainly green-brown except with centrally pale yellow, with straight anterior edge. Legs pale to red brown, with dark irregular patches. Dorsum of abdomen dark laterally and setose, with central, irregular pale patch; venter mainly pale, with dark dots and central, longitudinal, patch extending across whole surface.</p><p>Palp (Fig. <xref ref-type="fig" rid="F11">11A–C</xref>): tibia slightly wider than long, with strongly sclerotized, tapered retrolateral apophysis slightly curved inward distally and pointed apically; cymbium somewhat longer than wide, with sub-triangular process located on median portion of retrolateral side; tegulum swollen medioposteriorly, with blunt posterior lobe; embolus arises at ca 9 o′clock position, curved at proximal and then antero-retrolaterally extending to rather pointed tip directed towards ca 1:30 o′clock position.</p><p><bold>Female</bold> (Fig. <xref ref-type="fig" rid="F12">12A, B, D</xref>). Total length 4.37. Cephalothorax 1.79 long, 1.40 wide. Abdomen 2.46 long, 1.69 wide. Eye sizes and inter distances: <abbrev xmlns:xlink="http://www.w3.org/1999/xlink" xlink:title="anterior median eye" id="ABBRID0ERKAK" xlink:type="simple">AME</abbrev> 0.36, <abbrev xmlns:xlink="http://www.w3.org/1999/xlink" xlink:title="anterior lateral eye" id="ABBRID0EVKAK" xlink:type="simple">ALE</abbrev> 0.23, <abbrev xmlns:xlink="http://www.w3.org/1999/xlink" xlink:title="posterior lateral eye" id="ABBRID0EZKAK" xlink:type="simple">PLE</abbrev> 0.21, <abbrev xmlns:xlink="http://www.w3.org/1999/xlink" xlink:title="anterior eye row width" id="ABBRID0E4KAK" xlink:type="simple">AERW</abbrev> 1.14, <abbrev xmlns:xlink="http://www.w3.org/1999/xlink" xlink:title="posterior eye row width" id="ABBRID0EBLAK" xlink:type="simple">PERW</abbrev> 1.17, <abbrev xmlns:xlink="http://www.w3.org/1999/xlink" xlink:title="eye field length" id="ABBRID0EFLAK" xlink:type="simple">EFL</abbrev> 0.80. Legs: I 2.89 (0.88, 0.50, 0.63, 0.45, 0.43), II 2.71 (0.85, 0.48, 0.60, 0.40, 0.38), III 3.21 (1.00, 0.50, 0.65, 0.63, 0.43), IV 3.82 (1.13, 0.55, 0.88, 0.83, 0.43). Habitus (Fig. <xref ref-type="fig" rid="F12">12D</xref>) similar to that of male except pale in color, and longitudinal thoracic stripe much broader.</p><p>Epigyne (Fig. <xref ref-type="fig" rid="F12">12A, B</xref>): slightly wider than long, with pair of mediolateral hoods; copulatory openings slit-shaped, anteriorly located; copulatory ducts curved into C-shapes at origin, and then form folds and connect to spermathecae without distinct broader; fertilization ducts appear from anterior-most edges of spermathecae.</p></tp:treatment-sec><tp:treatment-sec sec-type="distribution" id="SECID0ETLAK"><title>Distribution.</title><p>Known only from the type locality in Sichuan, China (Fig. <xref ref-type="fig" rid="F2">2</xref>).</p></tp:treatment-sec><tp:treatment-sec sec-type="etymology" id="SECID0E4LAK"><title>Etymology.</title><p>The specific name is after the collector, Mr Qianle Lu; noun (name) in genitive case.</p></tp:treatment-sec><tp:treatment-sec><!--Section generated to contain objects referenced in tp:taxon-treatment.--><fig id="F2" position="float" orientation="portrait"><object-id xmlns:xlink="http://www.w3.org/1999/xlink" content-type="doi" xlink:type="simple">10.3897/zookeys.1257.160127.figure2</object-id><object-id xmlns:xlink="http://www.w3.org/1999/xlink" content-type="arpha" xlink:type="simple">D053B206-E158-5BFA-B1AD-54A5BA6A42ED</object-id><label>Figure 2.</label><caption><p>Geographical records of the new species.</p></caption><graphic xmlns:xlink="http://www.w3.org/1999/xlink" xlink:href="zookeys-1257-215_article-160127__-g002.jpg" position="float" orientation="portrait" xlink:type="simple" id="oo_1454174.jpg"><uri content-type="original_file" xlink:type="simple">https://binary.pensoft.net/fig/1454174</uri></graphic></fig></tp:treatment-sec><ref-list><ref id="B12"><mixed-citation xmlns:xlink="http://www.w3.org/1999/xlink" xlink:type="simple"><person-group><name name-style="western"><surname>Li</surname><given-names>DQ</given-names></name><name name-style="western"><surname>Wang</surname><given-names>C</given-names></name><name name-style="western"><surname>Irfan</surname><given-names>M</given-names></name><name name-style="western"><surname>Peng</surname><given-names>XJ</given-names></name></person-group> (<year>2018</year>) <article-title>Two new species of <italic><tp:taxon-name><tp:taxon-name-part taxon-name-part-type="genus">Yaginumaella</tp:taxon-name-part></tp:taxon-name></italic> (<tp:taxon-name><tp:taxon-name-part taxon-name-part-type="order">Araneae</tp:taxon-name-part></tp:taxon-name>, <tp:taxon-name><tp:taxon-name-part taxon-name-part-type="family">Salticidae</tp:taxon-name-part></tp:taxon-name>) from Wuling Mountain, China.</article-title><source>European Journal of Taxonomy</source><volume>488</volume>(<issue>488</issue>): <fpage>1</fpage>–<lpage>10</lpage>. <ext-link xlink:href="10.5852/ejt.2018.488" ext-link-type="doi" xlink:type="simple">https://doi.org/10.5852/ejt.2018.488</ext-link></mixed-citation></ref><ref id="B20"><mixed-citation xmlns:xlink="http://www.w3.org/1999/xlink" xlink:type="simple"><person-group><name name-style="western"><surname>Prószyński</surname><given-names>J</given-names></name></person-group> (<year>1979</year>) <article-title>Systematic studies on East Palearctic <tp:taxon-name><tp:taxon-name-part taxon-name-part-type="family">Salticidae</tp:taxon-name-part></tp:taxon-name> III. Remarks on <tp:taxon-name><tp:taxon-name-part taxon-name-part-type="family">Salticidae</tp:taxon-name-part></tp:taxon-name> of the USSR.</article-title><source>Annales Zoologici, Warszawa</source><volume>34</volume>: <fpage>299</fpage>–<lpage>369</lpage>.</mixed-citation></ref></ref-list></tp:taxon-treatment>
