# Supplementary material for: ﻿Description of two new genera and seven new species of Plexippina Simon, 1901 (Araneae, Salticidae, Plexippini) from Southwest China, with a review of Yaginumaella Prószyński, 1979
Source: Zookeys. 2025 Oct 30;1257:215–47. doi: 10.3897/zookeys.1257.160127 (PMC12592996; doi:10.3897/zookeys.1257.160127)
Supplement: XML Treatment for Yaginumaella spinapophysis [file zookeys.1257.160127-treatment9.xml]

<!DOCTYPE tp:taxon-treatment
  PUBLIC "-//TaxonX//DTD Taxonomic Treatment Publishing DTD v0 20100105//EN" "tax-treatment-NSO.dtd">
<tp:taxon-treatment xmlns:tp="http://www.plazi.org/taxpub"><tp:treatment-meta><kwd-group><label>Taxon classification</label><kwd>
                  <named-content content-type="kingdom">Animalia</named-content>
                </kwd><kwd>
                  <named-content content-type="order">Araneae</named-content>
                </kwd><kwd>
                  <named-content content-type="family">Salticidae</named-content>
                </kwd></kwd-group><mixed-citation publication-type="journal"><person-group><name><surname>Wang</surname><given-names>Cheng</given-names></name><name><surname>Wang</surname><given-names>Ying</given-names></name><name><surname>Mi</surname><given-names>Xiaoqi</given-names></name><name><surname>Li</surname><given-names>Shuqiang</given-names></name></person-group><article-title>﻿Description of two new genera and seven new species of <tp:taxon-name><tp:taxon-name-part taxon-name-part-type="subtribe">Plexippina</tp:taxon-name-part></tp:taxon-name> Simon, 1901 (<tp:taxon-name><tp:taxon-name-part taxon-name-part-type="order">Araneae</tp:taxon-name-part></tp:taxon-name>, <tp:taxon-name><tp:taxon-name-part taxon-name-part-type="family">Salticidae</tp:taxon-name-part></tp:taxon-name>, <tp:taxon-name><tp:taxon-name-part taxon-name-part-type="tribe">Plexippini</tp:taxon-name-part></tp:taxon-name>) from Southwest China, with a review of <italic><tp:taxon-name><tp:taxon-name-part taxon-name-part-type="genus" reg="Yaginumaella">Yaginumaella</tp:taxon-name-part></tp:taxon-name></italic> Prószyński, 1979</article-title><source>Zookeys</source><day>30</day><month>10</month><year>2025</year><volume>1257</volume><fpage>215</fpage><lpage>247</lpage><pub-id pub-id-type="doi">10.3897/zookeys.1257.160127</pub-id></mixed-citation></tp:treatment-meta><tp:nomenclature><label>﻿</label><tp:taxon-name><object-id xmlns:xlink="http://www.w3.org/1999/xlink" content-type="arpha" xlink:type="simple">D9987D3C-FC57-5818-B10C-151754271275</object-id>
                <tp:taxon-name-part taxon-name-part-type="genus" reg="Yaginumaella">Yaginumaella</tp:taxon-name-part>
                <tp:taxon-name-part taxon-name-part-type="species" reg="spinapophysis">spinapophysis</tp:taxon-name-part>
                <object-id xmlns:xlink="http://www.w3.org/1999/xlink" content-type="zoobank" xlink:type="simple">https://zoobank.org/F84EDD0E-0E57-45E6-B331-F810E0114C92</object-id>
              </tp:taxon-name><tp:taxon-authority>C. Wang, Mi &amp; Li</tp:taxon-authority><tp:taxon-status xmlns:xlink="http://www.w3.org/1999/xlink" xlink:type="simple">sp. nov.</tp:taxon-status><xref ref-type="fig" rid="F13">Figs 13</xref><xref ref-type="fig" rid="F14">, 14</xref></tp:nomenclature><tp:treatment-sec sec-type="type material" id="SECID0EUNAK"><title>Type material.</title><p><bold><italic>Holotype</italic></bold> • ♂ (<named-content xmlns:xlink="http://www.w3.org/1999/xlink" content-type="dwc:institutional_code" xlink:title="Institute of Zoology, Chinese Academy of Sciences in Beijing" xlink:href="http://grbio.org/institution/institute-zoology-chinese-academy-sciences" xlink:type="simple">IZCAS</named-content>-Ar45885), China: Sichuan: Miyi County, Binggu Township, Maidichong Village (<named-content xmlns:xlink="http://www.w3.org/1999/xlink" content-type="dwc:verbatimCoordinates" xlink:type="simple"><named-content content-type="geo-json" specific-use="{&#34;type&#34;:&#34;Point&#34;,&#34;coordinates&#34;:[102.062500,26.679333]}" id="NCID0EGOAK" xlink:type="simple">26°40.76'N, 102°3.75'E</named-content></named-content>, ca 2,240 m), 7.vi.2024, X.Q. Zhang, Y. Wang, and Q.Z. Meng leg. <bold><italic>Paratypes</italic></bold> • 3♀ (<named-content xmlns:xlink="http://www.w3.org/1999/xlink" content-type="dwc:institutional_code" xlink:title="Institute of Zoology, Chinese Academy of Sciences in Beijing" xlink:href="http://grbio.org/institution/institute-zoology-chinese-academy-sciences" xlink:type="simple">IZCAS</named-content>-Ar45886–45888), same data as for holotype.</p></tp:treatment-sec><tp:treatment-sec sec-type="diagnosis" id="SECID0ESOAK"><title>Diagnosis.</title><p>The male of <italic><tp:taxon-name><tp:taxon-name-part taxon-name-part-type="genus" reg="Yaginumaella">Yaginumaella</tp:taxon-name-part> <tp:taxon-name-part taxon-name-part-type="species" reg="spinapophysis">spinapophysis</tp:taxon-name-part></tp:taxon-name></italic> sp. nov. can be easily distinguished from congeners except <italic><tp:taxon-name><tp:taxon-name-part taxon-name-part-type="genus" reg="Yaginumaella">Y.</tp:taxon-name-part> <tp:taxon-name-part taxon-name-part-type="species" reg="orthomargina">orthomargina</tp:taxon-name-part></tp:taxon-name></italic> Shao, Li &amp; Yang, 2014 and <italic><tp:taxon-name><tp:taxon-name-part taxon-name-part-type="genus" reg="Yaginumaella">Y.</tp:taxon-name-part> <tp:taxon-name-part taxon-name-part-type="species" reg="hagiang">hagiang</tp:taxon-name-part></tp:taxon-name></italic> Wang, Li &amp; Pham, 2023 by the presence of embolic division, but can be easily distinguished from those of two species by the bifurcated <abbrev xmlns:xlink="http://www.w3.org/1999/xlink" xlink:title="retrolateral tibial apophysis" id="ABBRID0EZPAK" xlink:type="simple">RTA</abbrev> with spinous ventral ramus (Fig. <xref ref-type="fig" rid="F13">13C</xref>) vs non-bifurcated in both of those species (<xref ref-type="bibr" rid="B21">Shao et al. 2014</xref>: fig. 11; <xref ref-type="bibr" rid="B23">Wang et al. 2023a</xref>: fig. 22B). The female of this new species resembles that of <italic><tp:taxon-name><tp:taxon-name-part taxon-name-part-type="genus" reg="Yaginumaella">Y.</tp:taxon-name-part> <tp:taxon-name-part taxon-name-part-type="species" reg="orthomargina">orthomargina</tp:taxon-name-part></tp:taxon-name></italic> in general shape of epigyne, especially the anteriorly located, single atrium, but differs by the almost round atrium (Fig. <xref ref-type="fig" rid="F14">14A–D</xref>) vs elongate-oval in <italic><tp:taxon-name><tp:taxon-name-part taxon-name-part-type="genus" reg="Yaginumaella">Y.</tp:taxon-name-part> <tp:taxon-name-part taxon-name-part-type="species" reg="orthomargina">orthomargina</tp:taxon-name-part></tp:taxon-name></italic> (<xref ref-type="bibr" rid="B21">Shao et al. 2014</xref>: figs 8, 9).</p><fig id="F13" position="float" orientation="portrait"><object-id xmlns:xlink="http://www.w3.org/1999/xlink" content-type="doi" xlink:type="simple">10.3897/zookeys.1257.160127.figure13</object-id><object-id xmlns:xlink="http://www.w3.org/1999/xlink" content-type="arpha" xlink:type="simple">E1DF694F-5B1F-56B5-B9B3-3D53E27125E6</object-id><label>Figure 13.</label><caption><p>Male palp of <italic><tp:taxon-name><tp:taxon-name-part taxon-name-part-type="genus" reg="Yaginumaella">Yaginumaella</tp:taxon-name-part> <tp:taxon-name-part taxon-name-part-type="species" reg="spinapophysis">spinapophysis</tp:taxon-name-part></tp:taxon-name></italic> sp. nov., holotype (<named-content xmlns:xlink="http://www.w3.org/1999/xlink" content-type="dwc:institutional_code" xlink:title="Institute of Zoology, Chinese Academy of Sciences in Beijing" xlink:href="http://grbio.org/institution/institute-zoology-chinese-academy-sciences" xlink:type="simple">IZCAS</named-content>-Ar45885). A. Palp, prolateral; B. Ditto, ventral; C. Ditto, retrolateral. Abbreviations: E = embolus, <abbrev xmlns:xlink="http://www.w3.org/1999/xlink" xlink:title="embolic division" id="ABBRID0E5RAK" xlink:type="simple">ED</abbrev> = embolic division, <abbrev xmlns:xlink="http://www.w3.org/1999/xlink" xlink:title="retrolateral tibial apophysis" id="ABBRID0ECSAK" xlink:type="simple">RTA</abbrev> = retrolateral tibial apophysis, <abbrev xmlns:xlink="http://www.w3.org/1999/xlink" xlink:title="posterior tegular lobe" id="ABBRID0EGSAK" xlink:type="simple">PL</abbrev> = posterior tegular lobe, <abbrev xmlns:xlink="http://www.w3.org/1999/xlink" xlink:title="sperm duct" id="ABBRID0EKSAK" xlink:type="simple">SD</abbrev> = sperm duct. Scale bars: 0.1 mm.</p></caption><graphic xmlns:xlink="http://www.w3.org/1999/xlink" xlink:href="zookeys-1257-215_article-160127__-g013.jpg" position="float" orientation="portrait" xlink:type="simple" id="oo_1454186.jpg"><uri content-type="original_file" xlink:type="simple">https://binary.pensoft.net/fig/1454186</uri></graphic></fig><fig id="F14" position="float" orientation="portrait"><object-id xmlns:xlink="http://www.w3.org/1999/xlink" content-type="doi" xlink:type="simple">10.3897/zookeys.1257.160127.figure14</object-id><object-id xmlns:xlink="http://www.w3.org/1999/xlink" content-type="arpha" xlink:type="simple">85D02C58-405E-565B-996C-3D5A3D4A266B</object-id><label>Figure 14.</label><caption><p><italic><tp:taxon-name><tp:taxon-name-part taxon-name-part-type="genus" reg="Yaginumaella">Yaginumaella</tp:taxon-name-part> <tp:taxon-name-part taxon-name-part-type="species" reg="spinapophysis">spinapophysis</tp:taxon-name-part></tp:taxon-name></italic> sp. nov., male holotype (<named-content xmlns:xlink="http://www.w3.org/1999/xlink" content-type="dwc:institutional_code" xlink:title="Institute of Zoology, Chinese Academy of Sciences in Beijing" xlink:href="http://grbio.org/institution/institute-zoology-chinese-academy-sciences" xlink:type="simple">IZCAS</named-content>-Ar45885) (E, F, H, I), female paratype (<named-content xmlns:xlink="http://www.w3.org/1999/xlink" content-type="dwc:institutional_code" xlink:title="Institute of Zoology, Chinese Academy of Sciences in Beijing" xlink:href="http://grbio.org/institution/institute-zoology-chinese-academy-sciences" xlink:type="simple">IZCAS</named-content>-Ar45886) (A, B, G) and female paratype (<named-content xmlns:xlink="http://www.w3.org/1999/xlink" content-type="dwc:institutional_code" xlink:title="Institute of Zoology, Chinese Academy of Sciences in Beijing" xlink:href="http://grbio.org/institution/institute-zoology-chinese-academy-sciences" xlink:type="simple">IZCAS</named-content>-Ar45887) (C, D). A, C. Epigyne, ventral; B, D. Vulva, dorsal; E, G. Habitus, dorsal; F. Ditto, ventral; H. Carapace, frontal; I. Chelicera, posterior. Abbreviations: <abbrev xmlns:xlink="http://www.w3.org/1999/xlink" xlink:title="atrium" id="ABBRID0ESTAK" xlink:type="simple">At</abbrev> = atrium, <abbrev xmlns:xlink="http://www.w3.org/1999/xlink" xlink:title="copulatory duct" id="ABBRID0EWTAK" xlink:type="simple">CD</abbrev> = copulatory duct, <abbrev xmlns:xlink="http://www.w3.org/1999/xlink" xlink:title="fertilization duct" id="ABBRID0E1TAK" xlink:type="simple">FD</abbrev> = fertilization duct, H = epigynal hood, S = spermatheca, <abbrev xmlns:xlink="http://www.w3.org/1999/xlink" xlink:title="secondary spermatheca" id="ABBRID0E5TAK" xlink:type="simple">SS</abbrev>/<abbrev xmlns:xlink="http://www.w3.org/1999/xlink" xlink:title="accessory gland" id="ABBRID0ECUAK" xlink:type="simple">AG</abbrev> = secondary spermatheca/accessory gland. Scale bars: 0.1 mm (A–D, I); 0.5 mm (H); 1.0 mm (E–G).</p></caption><graphic xmlns:xlink="http://www.w3.org/1999/xlink" xlink:href="zookeys-1257-215_article-160127__-g014.jpg" position="float" orientation="portrait" xlink:type="simple" id="oo_1454187.jpg"><uri content-type="original_file" xlink:type="simple">https://binary.pensoft.net/fig/1454187</uri></graphic></fig></tp:treatment-sec><tp:treatment-sec sec-type="description" id="SECID0ELUAK"><title>Description.</title><p><bold>Male</bold> (Figs <xref ref-type="fig" rid="F13">13A–C</xref>, <xref ref-type="fig" rid="F14">14E, F, H, I</xref>). Total length 5.89. Cephalothorax 2.83 long, 2.23 wide. Abdomen 3.25 long, 2.11 wide. Eye sizes and inter distances: <abbrev xmlns:xlink="http://www.w3.org/1999/xlink" xlink:title="anterior median eye" id="ABBRID0E2UAK" xlink:type="simple">AME</abbrev> 0.53, <abbrev xmlns:xlink="http://www.w3.org/1999/xlink" xlink:title="anterior lateral eye" id="ABBRID0E6UAK" xlink:type="simple">ALE</abbrev> 0.30, <abbrev xmlns:xlink="http://www.w3.org/1999/xlink" xlink:title="posterior lateral eye" id="ABBRID0EDVAK" xlink:type="simple">PLE</abbrev> 0.26, <abbrev xmlns:xlink="http://www.w3.org/1999/xlink" xlink:title="anterior eye row width" id="ABBRID0EHVAK" xlink:type="simple">AERW</abbrev> 1.74, <abbrev xmlns:xlink="http://www.w3.org/1999/xlink" xlink:title="posterior eye row width" id="ABBRID0ELVAK" xlink:type="simple">PERW</abbrev> 1.66, <abbrev xmlns:xlink="http://www.w3.org/1999/xlink" xlink:title="eye field length" id="ABBRID0EPVAK" xlink:type="simple">EFL</abbrev> 1.17. Legs: I 6.36 (1.83, 1.03, 1.60, 1.20, 0.70), II 5.42 (1.63, 0.98, 1.28, 0.93, 0.60), III 6.03 (1.75, 0.88, 1.40, 1.35, 0.65), IV 6.48 (1.88, 0.90, 1.50, 1.55, 0.65). Carapace elevated, mainly red-brown, with paler area anteriorly on central portion of thorax, clusters of white setae on anterolateral portion of eye field and posterior portion of thorax, pair of white lateral sub-marginal setal bands extending from spaces between ALEs and AMEs to posterior end, and dense dark setae on lateral sides of thorax and near AMEs; fovea dark red, line-shaped. Chelicerae red-brown, with typical dentition. Endites broadened distally, with dense disto-inner marginal dark setae. Labium darker than endites. Sternum dark brown, with two sub-round spots. Legs spiny. Dorsum of abdomen mainly dark, spotted, with longitudinal, central dark yellow patch followed by pair of oblique yellow stripes bearing white setae, and several transverse, arc-shaped dotted lines; venter mainly dark, with pair of longitudinal median dotted lines with slight curves.</p><p>Palp (Fig. <xref ref-type="fig" rid="F13">13A–C</xref>): tibia almost as long as wide in retrolateral view; retrolateral tibial apophysis bifurcated with spinous ventral ramus and flat, sheet-shaped dorsal ramus; cymbium setose, with truncated anterior edge; tegulum elongate-oval, with posteriorly extended posterior lobe; embolus strongly sclerotized, arises at ca 9 o′clock position, runs along tegular margin at origin, and then antero-retrolaterally extended to pointed tip, basally fused with twisted division with blunt terminus.</p><p><bold>Female</bold> (Fig. <xref ref-type="fig" rid="F14">14A–D, G</xref>). Total length 5.88. Cephalothorax 2.39 long, 1.76 wide. Abdomen 3.53 long, 2.83 wide. Eye sizes and inter distances: <abbrev xmlns:xlink="http://www.w3.org/1999/xlink" xlink:title="anterior median eye" id="ABBRID0EBWAK" xlink:type="simple">AME</abbrev> 0.50, <abbrev xmlns:xlink="http://www.w3.org/1999/xlink" xlink:title="anterior lateral eye" id="ABBRID0EFWAK" xlink:type="simple">ALE</abbrev> 0.29, <abbrev xmlns:xlink="http://www.w3.org/1999/xlink" xlink:title="posterior lateral eye" id="ABBRID0EJWAK" xlink:type="simple">PLE</abbrev> 0.26, <abbrev xmlns:xlink="http://www.w3.org/1999/xlink" xlink:title="anterior eye row width" id="ABBRID0ENWAK" xlink:type="simple">AERW</abbrev> 1.54, <abbrev xmlns:xlink="http://www.w3.org/1999/xlink" xlink:title="posterior eye row width" id="ABBRID0ERWAK" xlink:type="simple">PERW</abbrev> 1.51, <abbrev xmlns:xlink="http://www.w3.org/1999/xlink" xlink:title="eye field length" id="ABBRID0EVWAK" xlink:type="simple">EFL</abbrev> 1.10. Legs: I 4.04 (1.33, 0.80, 0.73, 0.68, 0.50), II 4.04 (1.28, 0.75, 0.88, 0.63, 0.50), III 4.83 (1.45, 0.75, 1.03, 1.00, 0.60), IV 5.34 (1.58, 0.78, 1.18, 1.20, 0.60). Habitus (Fig. <xref ref-type="fig" rid="F14">14G</xref>) similar to that of male except lacking pair of white lateral sub-marginal setal bands and with dense white setae centrally on thorax.</p><p>Epigyne (Fig. <xref ref-type="fig" rid="F14">14A–D</xref>): slightly longer than wide, with pair of posteriorly extended hoods ~1.5× longer than wide and lateral to basal portion of atrium; atrium anteriorly located, almost round; copulatory ducts forming complicated coils, anteromedially attached straight, bar-shaped, anterolaterally extended secondary spermathecae/accessory glands; spermathecae without distinct border, distinct from each other ~2/3 atrial width; fertilization ducts originate from anterior-most edges of spermathecae.</p></tp:treatment-sec><tp:treatment-sec sec-type="distribution" id="SECID0EDXAK"><title>Distribution.</title><p>Known only from the type locality in Sichuan, China (Fig. <xref ref-type="fig" rid="F2">2</xref>).</p></tp:treatment-sec><tp:treatment-sec sec-type="etymology" id="SECID0ENXAK"><title>Etymology.</title><p>The specific name is a combination of spin (refers to spinosus) and apophysis, which refers to the spiniform ventral ramus of retrolateral tibial apophysis; noun in apposition.</p></tp:treatment-sec><tp:treatment-sec><!--Section generated to contain objects referenced in tp:taxon-treatment.--><fig id="F2" position="float" orientation="portrait"><object-id xmlns:xlink="http://www.w3.org/1999/xlink" content-type="doi" xlink:type="simple">10.3897/zookeys.1257.160127.figure2</object-id><object-id xmlns:xlink="http://www.w3.org/1999/xlink" content-type="arpha" xlink:type="simple">D053B206-E158-5BFA-B1AD-54A5BA6A42ED</object-id><label>Figure 2.</label><caption><p>Geographical records of the new species.</p></caption><graphic xmlns:xlink="http://www.w3.org/1999/xlink" xlink:href="zookeys-1257-215_article-160127__-g002.jpg" position="float" orientation="portrait" xlink:type="simple" id="oo_1454174.jpg"><uri content-type="original_file" xlink:type="simple">https://binary.pensoft.net/fig/1454174</uri></graphic></fig></tp:treatment-sec><ref-list><ref id="B21"><mixed-citation xmlns:xlink="http://www.w3.org/1999/xlink" xlink:type="simple"><person-group><name name-style="western"><surname>Shao</surname><given-names>XB</given-names></name><name name-style="western"><surname>Li</surname><given-names>CG</given-names></name><name name-style="western"><surname>Yang</surname><given-names>ZZ</given-names></name></person-group> (<year>2014</year>) <article-title>Two new species of the genus <italic><tp:taxon-name><tp:taxon-name-part taxon-name-part-type="genus">Yaginumaella</tp:taxon-name-part></tp:taxon-name></italic> (<tp:taxon-name><tp:taxon-name-part taxon-name-part-type="order">Araneae</tp:taxon-name-part></tp:taxon-name>: <tp:taxon-name><tp:taxon-name-part taxon-name-part-type="family">Salticidae</tp:taxon-name-part></tp:taxon-name>) from Yunnan, China.</article-title><source>Journal of Chuxiong Normal University</source><volume>29</volume>(<issue>4</issue>): <fpage>21</fpage>–<lpage>24</lpage>.</mixed-citation></ref><ref id="B23"><mixed-citation xmlns:xlink="http://www.w3.org/1999/xlink" xlink:type="simple"><person-group><name name-style="western"><surname>Wang</surname><given-names>C</given-names></name><name name-style="western"><surname>Li</surname><given-names>SQ</given-names></name><name name-style="western"><surname>Pham</surname><given-names>DS</given-names></name></person-group> (<year>2023a</year>) <article-title>Thirteen species of jumping spiders from northern Vietnam (<tp:taxon-name><tp:taxon-name-part taxon-name-part-type="order">Araneae</tp:taxon-name-part></tp:taxon-name>, <tp:taxon-name><tp:taxon-name-part taxon-name-part-type="family">Salticidae</tp:taxon-name-part></tp:taxon-name>).</article-title><source>ZooKeys</source><volume>1148</volume>: <fpage>119</fpage>–<lpage>165</lpage>. <ext-link xlink:href="10.3897/zookeys.1148.98271" ext-link-type="doi" xlink:type="simple">https://doi.org/10.3897/zookeys.1148.98271</ext-link></mixed-citation></ref></ref-list></tp:taxon-treatment>
