# Supplementary material for: ﻿Description of two new genera and seven new species of Plexippina Simon, 1901 (Araneae, Salticidae, Plexippini) from Southwest China, with a review of Yaginumaella Prószyński, 1979
Source: Zookeys. 2025 Oct 30;1257:215–47. doi: 10.3897/zookeys.1257.160127 (PMC12592996; doi:10.3897/zookeys.1257.160127)
Supplement: XML Treatment for Yaginumaella xiaoqingi [file zookeys.1257.160127-treatment10.xml]

<!DOCTYPE tp:taxon-treatment
  PUBLIC "-//TaxonX//DTD Taxonomic Treatment Publishing DTD v0 20100105//EN" "tax-treatment-NSO.dtd">
<tp:taxon-treatment xmlns:tp="http://www.plazi.org/taxpub"><tp:treatment-meta><kwd-group><label>Taxon classification</label><kwd>
                  <named-content content-type="kingdom">Animalia</named-content>
                </kwd><kwd>
                  <named-content content-type="order">Araneae</named-content>
                </kwd><kwd>
                  <named-content content-type="family">Salticidae</named-content>
                </kwd></kwd-group><mixed-citation publication-type="journal"><person-group><name><surname>Wang</surname><given-names>Cheng</given-names></name><name><surname>Wang</surname><given-names>Ying</given-names></name><name><surname>Mi</surname><given-names>Xiaoqi</given-names></name><name><surname>Li</surname><given-names>Shuqiang</given-names></name></person-group><article-title>﻿Description of two new genera and seven new species of <tp:taxon-name><tp:taxon-name-part taxon-name-part-type="subtribe">Plexippina</tp:taxon-name-part></tp:taxon-name> Simon, 1901 (<tp:taxon-name><tp:taxon-name-part taxon-name-part-type="order">Araneae</tp:taxon-name-part></tp:taxon-name>, <tp:taxon-name><tp:taxon-name-part taxon-name-part-type="family">Salticidae</tp:taxon-name-part></tp:taxon-name>, <tp:taxon-name><tp:taxon-name-part taxon-name-part-type="tribe">Plexippini</tp:taxon-name-part></tp:taxon-name>) from Southwest China, with a review of <italic><tp:taxon-name><tp:taxon-name-part taxon-name-part-type="genus" reg="Yaginumaella">Yaginumaella</tp:taxon-name-part></tp:taxon-name></italic> Prószyński, 1979</article-title><source>Zookeys</source><day>30</day><month>10</month><year>2025</year><volume>1257</volume><fpage>215</fpage><lpage>247</lpage><pub-id pub-id-type="doi">10.3897/zookeys.1257.160127</pub-id></mixed-citation></tp:treatment-meta><tp:nomenclature><label>﻿</label><tp:taxon-name><object-id xmlns:xlink="http://www.w3.org/1999/xlink" content-type="arpha" xlink:type="simple">F616FB63-CA7E-5836-B464-1352E951CB0E</object-id>
                <tp:taxon-name-part taxon-name-part-type="genus" reg="Yaginumaella">Yaginumaella</tp:taxon-name-part>
                <tp:taxon-name-part taxon-name-part-type="species" reg="xiaoqingi">xiaoqingi</tp:taxon-name-part>
                <object-id xmlns:xlink="http://www.w3.org/1999/xlink" content-type="zoobank" xlink:type="simple">https://zoobank.org/85A9181E-7574-4303-99E6-2FB4470B82DD</object-id>
              </tp:taxon-name><tp:taxon-authority>C. Wang, Mi &amp; Li</tp:taxon-authority><tp:taxon-status xmlns:xlink="http://www.w3.org/1999/xlink" xlink:type="simple">sp. nov.</tp:taxon-status><xref ref-type="fig" rid="F15">Figs 15</xref><xref ref-type="fig" rid="F16">, 16</xref></tp:nomenclature><tp:treatment-sec sec-type="type material" id="SECID0EEZAK"><title>Type material.</title><p><bold><italic>Holotype</italic></bold> • ♂ (<named-content xmlns:xlink="http://www.w3.org/1999/xlink" content-type="dwc:institutional_code" xlink:title="Institute of Zoology, Chinese Academy of Sciences in Beijing" xlink:href="http://grbio.org/institution/institute-zoology-chinese-academy-sciences" xlink:type="simple">IZCAS</named-content>-Ar45889), China: Guizhou: Weining Yi, Hui and Miao Autonomous County, Guanfenghai Township, Shazipo Village (<named-content xmlns:xlink="http://www.w3.org/1999/xlink" content-type="dwc:verbatimCoordinates" xlink:type="simple"><named-content content-type="geo-json" specific-use="{&#34;type&#34;:&#34;Point&#34;,&#34;coordinates&#34;:[103.971500,26.928000]}" id="NCID0EWZAK" xlink:type="simple">26°55.68'N, 103°58.29'E</named-content></named-content>, ca 2,250 m), 1.vi.2024, X.Q. Zhang, Y. Wang, and Q.Z. Meng leg. <bold><italic>Paratypes</italic></bold> • 2♀ (<named-content xmlns:xlink="http://www.w3.org/1999/xlink" content-type="dwc:institutional_code" xlink:title="Institute of Zoology, Chinese Academy of Sciences in Beijing" xlink:href="http://grbio.org/institution/institute-zoology-chinese-academy-sciences" xlink:type="simple">IZCAS</named-content>-Ar45890–45891), same data as for holotype; • 1♂1♀ (<named-content xmlns:xlink="http://www.w3.org/1999/xlink" content-type="dwc:institutional_code" xlink:title="Institute of Zoology, Chinese Academy of Sciences in Beijing" xlink:href="http://grbio.org/institution/institute-zoology-chinese-academy-sciences" xlink:type="simple">IZCAS</named-content>-Ar45892–45893), Shuijinbaobao Village (<named-content xmlns:xlink="http://www.w3.org/1999/xlink" content-type="dwc:verbatimCoordinates" xlink:type="simple"><named-content content-type="geo-json" specific-use="{&#34;type&#34;:&#34;Point&#34;,&#34;coordinates&#34;:[104.095333,26.892000]}" id="NCID0EJ1AK" xlink:type="simple">26°53.52'N, 104°5.72'E</named-content></named-content>, ca 2,530 m), same data and collectors as holotype.</p></tp:treatment-sec><tp:treatment-sec sec-type="diagnosis" id="SECID0EO1AK"><title>Diagnosis.</title><p><italic><tp:taxon-name><tp:taxon-name-part taxon-name-part-type="genus" reg="Yaginumaella">Yaginumaella</tp:taxon-name-part> <tp:taxon-name-part taxon-name-part-type="species" reg="xiaoqingi">xiaoqingi</tp:taxon-name-part></tp:taxon-name></italic> sp. nov. closely resembles <italic><tp:taxon-name><tp:taxon-name-part taxon-name-part-type="genus" reg="Yaginumaella">Y.</tp:taxon-name-part> <tp:taxon-name-part taxon-name-part-type="species" reg="erlang">erlang</tp:taxon-name-part></tp:taxon-name></italic> Wang, Mi &amp; Li, 2024 in having very similar copulatory organs, but can be distinguished by the following: 1) the retrolateral tibial apophysis has blunt tip in retrolateral view (Fig. <xref ref-type="fig" rid="F15">15B</xref>) vs pointed in <italic><tp:taxon-name><tp:taxon-name-part taxon-name-part-type="genus" reg="Yaginumaella">Y.</tp:taxon-name-part> <tp:taxon-name-part taxon-name-part-type="species" reg="erlang">erlang</tp:taxon-name-part></tp:taxon-name></italic> (<xref ref-type="bibr" rid="B25">Wang et al. 2024a</xref>: fig. 20C); 2) the posterior tegular lobe extends postero-retrolaterally (Fig. <xref ref-type="fig" rid="F15">15C</xref>) vs posteriorly in <italic><tp:taxon-name><tp:taxon-name-part taxon-name-part-type="genus" reg="Yaginumaella">Y.</tp:taxon-name-part> <tp:taxon-name-part taxon-name-part-type="species" reg="erlang">erlang</tp:taxon-name-part></tp:taxon-name></italic> (<xref ref-type="bibr" rid="B25">Wang et al. 2024a</xref>: fig. 20B); 3) the atrium is inverted trapeziform (Fig. <xref ref-type="fig" rid="F16">16A</xref>) vs trapeziform in <italic><tp:taxon-name><tp:taxon-name-part taxon-name-part-type="genus" reg="Yaginumaella">Y.</tp:taxon-name-part> <tp:taxon-name-part taxon-name-part-type="species" reg="erlang">erlang</tp:taxon-name-part></tp:taxon-name></italic> (<xref ref-type="bibr" rid="B25">Wang et al. 2024a</xref>: fig. 21A).</p><fig id="F15" position="float" orientation="portrait"><object-id xmlns:xlink="http://www.w3.org/1999/xlink" content-type="doi" xlink:type="simple">10.3897/zookeys.1257.160127.figure15</object-id><object-id xmlns:xlink="http://www.w3.org/1999/xlink" content-type="arpha" xlink:type="simple">8D6FEE37-5390-5684-8202-8AC13F880F6B</object-id><label>Figure 15.</label><caption><p>Male palp of <italic><tp:taxon-name><tp:taxon-name-part taxon-name-part-type="genus" reg="Yaginumaella">Yaginumaella</tp:taxon-name-part> <tp:taxon-name-part taxon-name-part-type="species" reg="xiaoqingi">xiaoqingi</tp:taxon-name-part></tp:taxon-name></italic> sp. nov., holotype (<named-content xmlns:xlink="http://www.w3.org/1999/xlink" content-type="dwc:institutional_code" xlink:title="Institute of Zoology, Chinese Academy of Sciences in Beijing" xlink:href="http://grbio.org/institution/institute-zoology-chinese-academy-sciences" xlink:type="simple">IZCAS</named-content>-Ar45889). A. Prolateral; B. Retrolateral; C. Ventral; D. Dorsal. Abbreviations: E = embolus, <abbrev xmlns:xlink="http://www.w3.org/1999/xlink" xlink:title="retrolateral tibial apophysis" id="ABBRID0E14AK" xlink:type="simple">RTA</abbrev> = retrolateral tibial apophysis, <abbrev xmlns:xlink="http://www.w3.org/1999/xlink" xlink:title="posterior tegular lobe" id="ABBRID0E54AK" xlink:type="simple">PL</abbrev> = posterior tegular lobe, <abbrev xmlns:xlink="http://www.w3.org/1999/xlink" xlink:title="sperm duct" id="ABBRID0EC5AK" xlink:type="simple">SD</abbrev> = sperm duct. Scale bars: 0.1 mm.</p></caption><graphic xmlns:xlink="http://www.w3.org/1999/xlink" xlink:href="zookeys-1257-215_article-160127__-g015.jpg" position="float" orientation="portrait" xlink:type="simple" id="oo_1454188.jpg"><uri content-type="original_file" xlink:type="simple">https://binary.pensoft.net/fig/1454188</uri></graphic></fig><fig id="F16" position="float" orientation="portrait"><object-id xmlns:xlink="http://www.w3.org/1999/xlink" content-type="doi" xlink:type="simple">10.3897/zookeys.1257.160127.figure16</object-id><object-id xmlns:xlink="http://www.w3.org/1999/xlink" content-type="arpha" xlink:type="simple">71094CBE-46CC-5487-A114-0BC4EF60AC1F</object-id><label>Figure 16.</label><caption><p><italic><tp:taxon-name><tp:taxon-name-part taxon-name-part-type="genus" reg="Yaginumaella">Yaginumaella</tp:taxon-name-part> <tp:taxon-name-part taxon-name-part-type="species" reg="xiaoqingi">xiaoqingi</tp:taxon-name-part></tp:taxon-name></italic> sp. nov., male holotype (<named-content xmlns:xlink="http://www.w3.org/1999/xlink" content-type="dwc:institutional_code" xlink:title="Institute of Zoology, Chinese Academy of Sciences in Beijing" xlink:href="http://grbio.org/institution/institute-zoology-chinese-academy-sciences" xlink:type="simple">IZCAS</named-content>-Ar45889) (C, D, F, G) and female paratype (<named-content xmlns:xlink="http://www.w3.org/1999/xlink" content-type="dwc:institutional_code" xlink:title="Institute of Zoology, Chinese Academy of Sciences in Beijing" xlink:href="http://grbio.org/institution/institute-zoology-chinese-academy-sciences" xlink:type="simple">IZCAS</named-content>-Ar45890) (A, B, E). A. Epigyne, ventral; B. Vulva, dorsal; C, E. Habitus, dorsal; D. Ditto, ventral; F. Carapace, frontal; G. Chelicera, posterior. Abbreviations: <abbrev xmlns:xlink="http://www.w3.org/1999/xlink" xlink:title="atrium" id="ABBRID0EG6AK" xlink:type="simple">At</abbrev> = atrium, <abbrev xmlns:xlink="http://www.w3.org/1999/xlink" xlink:title="copulatory duct" id="ABBRID0EK6AK" xlink:type="simple">CD</abbrev> = copulatory duct, <abbrev xmlns:xlink="http://www.w3.org/1999/xlink" xlink:title="copulatory opening" id="ABBRID0EO6AK" xlink:type="simple">CO</abbrev> = copulatory opening, <abbrev xmlns:xlink="http://www.w3.org/1999/xlink" xlink:title="fertilization duct" id="ABBRID0ES6AK" xlink:type="simple">FD</abbrev> = fertilization duct, H = epigynal hood, S = spermatheca. Scale bars: 0.1 mm (A, B, G); 0.5 mm (C–F).</p></caption><graphic xmlns:xlink="http://www.w3.org/1999/xlink" xlink:href="zookeys-1257-215_article-160127__-g016.jpg" position="float" orientation="portrait" xlink:type="simple" id="oo_1454189.jpg"><uri content-type="original_file" xlink:type="simple">https://binary.pensoft.net/fig/1454189</uri></graphic></fig></tp:treatment-sec><tp:treatment-sec sec-type="description" id="SECID0E26AK"><title>Description.</title><p><bold>Male</bold> (Figs <xref ref-type="fig" rid="F15">15A–D</xref>, <xref ref-type="fig" rid="F16">16C, D, F, G</xref>). Total length 4.15. Cephalothorax 2.05 long, 1.49 wide. Abdomen 2.23 long, 1.51 wide. Eye sizes and inter distances: <abbrev xmlns:xlink="http://www.w3.org/1999/xlink" xlink:title="anterior median eye" id="ABBRID0ELABK" xlink:type="simple">AME</abbrev> 0.38, <abbrev xmlns:xlink="http://www.w3.org/1999/xlink" xlink:title="anterior lateral eye" id="ABBRID0EPABK" xlink:type="simple">ALE</abbrev> 0.23, <abbrev xmlns:xlink="http://www.w3.org/1999/xlink" xlink:title="posterior lateral eye" id="ABBRID0ETABK" xlink:type="simple">PLE</abbrev> 0.21, <abbrev xmlns:xlink="http://www.w3.org/1999/xlink" xlink:title="anterior eye row width" id="ABBRID0EXABK" xlink:type="simple">AERW</abbrev> 1.24, <abbrev xmlns:xlink="http://www.w3.org/1999/xlink" xlink:title="posterior eye row width" id="ABBRID0E2ABK" xlink:type="simple">PERW</abbrev> 1.21, <abbrev xmlns:xlink="http://www.w3.org/1999/xlink" xlink:title="eye field length" id="ABBRID0E6ABK" xlink:type="simple">EFL</abbrev> 0.77. Legs: I 3.96 (1.18, 0.70, 0.93, 0.70, 0.45), II 3.49 (1.05, 0.65, 0.78, 0.58, 0.43), III 3.80 (1.20, 0.60, 0.75, 0.80, 0.45), IV 4.18 (1.25, 0.58, 0.90, 0.95, 0.50). Carapace yellow-brown to brown, covered with dense pale yellow and sparse dark setae, with longitudinal, central pale yellow stripe extending from posterior portion of eye field to posterior end; fovea linear. Chelicerae yellow, bearing long dark setae on anterior surface, with type dentition. Endites pale yellow, with pale disto-inner portions and dense disto-inner marginal setae. Labium almost as color as endites. Sternum pale yellow, almost shield-shaped. Legs pale to yellow-brown, spiny. Dorsum of abdomen covered with lateral dark and pale setae, with central, irregular pale yellow patch and two pairs of muscle depressions; venter mainly pale, with dark dots.</p><p>Palp (Fig. <xref ref-type="fig" rid="F15">15A–D</xref>): tibia slightly wider than long in retrolateral view; retrolateral tibial apophysis strongly sclerotized, tapered, ca 1.5× longer than tibia, slightly curved medially and with blunt tip; cymbium somewhat longer than wide; tegulum almost oval, swollen medio-posteriorly, with posterior lobe extending retrolatero-posteriorly; embolus originates from ca 8 o′clock position, tapered, curved ~ 1/4 circle and with rather pointed tip.</p><p><bold>Female</bold> (Fig. <xref ref-type="fig" rid="F16">16A, B, E</xref>). Total length 4.36. Cephalothorax 2.11 long, 1.67 wide. Abdomen 2.36 long, 1.61 wide. Eye sizes and inter distances: <abbrev xmlns:xlink="http://www.w3.org/1999/xlink" xlink:title="anterior median eye" id="ABBRID0ERBBK" xlink:type="simple">AME</abbrev> 0.40, <abbrev xmlns:xlink="http://www.w3.org/1999/xlink" xlink:title="anterior lateral eye" id="ABBRID0EVBBK" xlink:type="simple">ALE</abbrev> 0.26, <abbrev xmlns:xlink="http://www.w3.org/1999/xlink" xlink:title="posterior lateral eye" id="ABBRID0EZBBK" xlink:type="simple">PLE</abbrev> 0.23, <abbrev xmlns:xlink="http://www.w3.org/1999/xlink" xlink:title="anterior eye row width" id="ABBRID0E4BBK" xlink:type="simple">AERW</abbrev> 1.36, <abbrev xmlns:xlink="http://www.w3.org/1999/xlink" xlink:title="posterior eye row width" id="ABBRID0EBCBK" xlink:type="simple">PERW</abbrev> 1.33, <abbrev xmlns:xlink="http://www.w3.org/1999/xlink" xlink:title="eye field length" id="ABBRID0EFCBK" xlink:type="simple">EFL</abbrev> 0.89. Legs: I 3.75 (1.15, 0.70, 0.85, 0.60, 0.45), II 3.46 (1.10, 0.65, 0.78, 0.50, 0.43), III 3.94 (1.20, 0.63, 0.80, 0.83, 0.48), IV 4.57 (1.38, 0.63, 1.00, 1.05, 0.51). Habitus (Fig. <xref ref-type="fig" rid="F16">16E</xref>) similar to that of male except darker.</p><p>Epigyne (Fig. <xref ref-type="fig" rid="F16">16A, B</xref>): almost as long as wide, with pair of sub-triangular anterolateral hoods lateral to anterior portion of atrium; atrium anteriorly located, inverted trapeziform; copulatory openings slit-shaped; copulatory ducts curved into C-shapes at origin and followed by complicated coils; spermathecae without distinct border; fertilization ducts transversely extending.</p></tp:treatment-sec><tp:treatment-sec sec-type="distribution" id="SECID0ETCBK"><title>Distribution.</title><p>Known only from the type locality in Guizhou, China (Fig. <xref ref-type="fig" rid="F2">2</xref>).</p></tp:treatment-sec><tp:treatment-sec sec-type="etymology" id="SECID0E4CBK"><title>Etymology.</title><p>The specific name refers to Dr Xiaoqing Zhang, one of the collectors; noun (name) in genitive case.</p></tp:treatment-sec><tp:treatment-sec><!--Section generated to contain objects referenced in tp:taxon-treatment.--><fig id="F2" position="float" orientation="portrait"><object-id xmlns:xlink="http://www.w3.org/1999/xlink" content-type="doi" xlink:type="simple">10.3897/zookeys.1257.160127.figure2</object-id><object-id xmlns:xlink="http://www.w3.org/1999/xlink" content-type="arpha" xlink:type="simple">D053B206-E158-5BFA-B1AD-54A5BA6A42ED</object-id><label>Figure 2.</label><caption><p>Geographical records of the new species.</p></caption><graphic xmlns:xlink="http://www.w3.org/1999/xlink" xlink:href="zookeys-1257-215_article-160127__-g002.jpg" position="float" orientation="portrait" xlink:type="simple" id="oo_1454174.jpg"><uri content-type="original_file" xlink:type="simple">https://binary.pensoft.net/fig/1454174</uri></graphic></fig></tp:treatment-sec><ref-list><ref id="B25"><mixed-citation xmlns:xlink="http://www.w3.org/1999/xlink" xlink:type="simple"><person-group><name name-style="western"><surname>Wang</surname><given-names>C</given-names></name><name name-style="western"><surname>Mi</surname><given-names>XQ</given-names></name><name name-style="western"><surname>Li</surname><given-names>SQ</given-names></name></person-group> (<year>2024a</year>) <article-title>Eleven species of jumping spiders from Sichuan, Xizang, and Yunnan, China (<tp:taxon-name><tp:taxon-name-part taxon-name-part-type="order">Araneae</tp:taxon-name-part></tp:taxon-name>, <tp:taxon-name><tp:taxon-name-part taxon-name-part-type="family">Salticidae</tp:taxon-name-part></tp:taxon-name>).</article-title><source>ZooKeys</source><volume>1192</volume>: <fpage>141</fpage>–<lpage>178</lpage>. <ext-link xlink:href="10.3897/zookeys.1192.114589" ext-link-type="doi" xlink:type="simple">https://doi.org/10.3897/zookeys.1192.114589</ext-link></mixed-citation></ref></ref-list></tp:taxon-treatment>
